# Supplementary material for: Once upon Multivariate Analyses: When They Tell Several Stories about Biological Evolution
Source: PLoS One. 2015 Jul 20;10(7):e0132801. doi: 10.1371/journal.pone.0132801 (PMC4507858; doi:10.1371/journal.pone.0132801)
Supplement: S1 Table — Loc: Locality of trapping. UM1A1 to UM1B7: Fourier coefficients A and B of the first seven harmonic of the first upper molar (UM1) outline. (TXT) [file pone.0132801.s001.txt]

Loc	UM1A1	UM1B1	UM1A2	UM1B2	UM1A3	UM1B3	UM1A4	UM1B4	UM1A5	UM1B5	UM1A6	UM1B6	UM1A7	UM1B7
GARD	-0.000362363	0.011117996	0.121633524	-0.010247098	0.024968943	-0.033536122	0.010955393	0.021299093	0.013659184	-0.001707691	-0.007806914	0.014793937	0.006214279	-0.002181765
GARD	0.000683002	0.013186002	0.126355569	-0.008342768	0.014026534	-0.037417585	0.017355283	0.011049098	0.005338773	0.004280179	0.003180275	0.007102244	-0.002487646	0.010409619
GARD	-0.002521747	0.008884004	0.121980075	-0.008373269	0.017312344	-0.042681438	0.014031396	0.012724533	0.009832634	0.003148286	0.003982693	0.007930308	-0.003085592	0.010567518
GARD	-0.001936313	0.007161288	0.136395373	-0.007382137	0.011633315	-0.033116538	0.013788106	0.010330943	0.008158324	0.00475185	0.001892433	0.012097408	-0.002435143	0.009382479
GARD	-0.001062751	0.009667218	0.125877435	-0.007666264	0.010934331	-0.038781667	0.015610166	0.01508322	0.007055383	0.006594761	0.004022631	0.012130353	7.43E-05	0.007003037
GARD	-0.004309489	0.008660465	0.136632589	-0.009949588	0.020915564	-0.037937408	0.019422424	0.016967032	0.002720147	0.008390608	0.004830586	0.009795691	0.000107325	0.006412475
GARD	-0.000567868	0.012194613	0.124960489	-0.007714096	0.009056071	-0.039531511	0.015413688	0.016591194	0.005732889	0.005421711	0.003231733	0.010489134	0.000914201	0.008857209
GARD	-0.001394404	0.007121656	0.121810355	-0.007824181	0.015519806	-0.038099124	0.017653542	0.015142338	0.00548994	0.002484049	0.0052636	0.013543188	-0.00201322	0.010207504
GARD	-0.001707943	0.013529769	0.106753809	-0.007403292	0.016253889	-0.037122353	0.009058277	0.015289972	0.013593089	-0.002177975	0.003266063	0.010994436	0.00677551	0.005171556
GARD	-0.001022947	0.009547871	0.120437364	-0.007163167	0.011869059	-0.038870411	0.015711736	0.014241073	0.008569735	0.001609179	-0.000539359	0.008782324	0.000943717	0.008163819
GARD	-0.003704638	0.008254732	0.114562696	-0.005845808	0.01175477	-0.037578881	0.013365496	0.007171499	0.010435746	0.001787087	0.003992228	0.003242007	0.002370168	0.009465519
GARD	-0.000728446	0.013809957	0.12393679	-0.009074467	0.017099794	-0.033601749	0.014358887	0.013091619	0.009610752	0.003574752	-0.003982582	0.009911852	0.004663217	0.008268394
GARD	-0.001756211	0.009132917	0.141984493	-0.007749272	0.007627255	-0.035134763	0.022169497	0.011031057	0.004617713	0.004702665	0.003471621	0.011146012	0.000696443	0.008527249
GARD	-0.002571869	0.010874435	0.129084835	-0.005692646	0.012496133	-0.033824369	0.011433103	0.006964621	0.009926708	-0.001566228	0.006203414	0.008082384	0.005919469	0.010010923
GARD	-0.00053487	0.015064753	0.127336141	-0.004723595	0.002382912	-0.039339527	0.018712306	0.007285591	0.004151701	-0.002049078	0.003219829	0.012191185	0.004898078	0.010260472
GARD	-0.001583493	0.007657238	0.118013405	-0.006039035	0.015415599	-0.034019915	0.009775151	0.005792065	0.009283031	0.006686174	0.006627015	0.003905947	-0.004212634	0.014980447
GARD	-0.000956788	0.00958588	0.121945719	-0.007239389	0.009089956	-0.040493886	0.017495708	0.006214193	0.010425468	0.00293037	0.005100044	0.007811461	-0.003233441	0.011162078
GARD	-0.000655782	0.013892713	0.128958155	-0.006091972	0.009202834	-0.033812429	0.010994534	0.013871223	0.008277696	0.000505371	0.00154195	0.006649431	0.004331571	0.007954789
GARD	-0.003418609	0.008284825	0.120816233	-0.004848369	0.011951046	-0.034755468	0.013595122	0.007632205	0.008454845	0.001731961	0.003300414	0.006272524	-0.000756918	0.010476598
GARD	-0.004757386	0.006612944	0.125895458	-0.009121988	0.022176408	-0.035430713	0.016263495	0.013979139	0.00863228	0.00658555	0.001229985	0.009656321	-0.001678267	0.006009041
GARD	-0.003028714	0.009363944	0.121898337	-0.008195799	0.013756296	-0.03668512	0.016098511	0.016213802	0.006163684	0.006100865	0.001514922	0.007433897	0.001994316	0.007207632
GARD	-0.000664643	0.007370166	0.111154319	-0.005415333	0.006103546	-0.041105677	0.011855175	0.009403629	0.006582525	0.003401294	0.006118519	0.003293268	-0.00104624	0.011161318
GARD	-0.001647352	0.014026905	0.124928534	-0.007819947	0.011617752	-0.031661774	0.018566936	0.014416583	0.003249807	0.000763006	-0.001745473	0.01284074	0.005789503	0.009724795
GARD	-0.004022222	0.00945754	0.13771807	-0.006307628	0.010954415	-0.033943274	0.014986062	0.015028153	0.007037882	0.004352315	0.003307689	0.008881738	0.004625435	0.00712333
GARD	-0.000756487	0.008441573	0.139433151	-0.006346279	0.014373546	-0.03345343	0.016672694	0.013212386	0.006147986	0.004772896	0.002114168	0.004908405	0.001060944	0.008074497
GARD	-0.000890241	0.008976358	0.128929534	-0.007486415	0.007973504	-0.031097432	0.017045196	0.014342763	0.005591901	0.002148217	0.002275717	0.009986936	0.004553842	0.01006197
GARD	-0.000220388	0.011857266	0.123016928	-0.007571922	0.005947612	-0.038151481	0.019032272	0.011172394	0.006372289	0.001427583	0.0018944	0.012648017	0.003991832	0.006344258
GARD	-0.001171611	0.006623353	0.125155742	-0.005549541	0.008384878	-0.037696093	0.015196225	0.014545339	0.006945318	0.004286357	0.005979764	0.008303691	0.003427023	0.008021594
GARD	-0.003680519	0.008647136	0.13087591	-0.008625923	0.013162047	-0.03156294	0.018042438	0.011298022	0.007000813	0.006511566	0.000287255	0.009665528	0.001627273	0.010092704
GARD	0.001351587	0.014012587	0.119993438	-0.006337934	0.004540669	-0.037132383	0.018975094	0.012145666	0.003527839	0.002031376	-0.000223181	0.010329358	0.006290655	0.009081428
GARD	-0.003437577	0.00762546	0.118736283	-0.005337636	0.01865985	-0.034509582	0.014236198	0.012365268	0.007517026	0.006621721	0.001396654	0.005753593	0.004252414	0.008202922
GARD	-0.002542179	0.007695326	0.124075716	-0.00483586	0.013040673	-0.037798672	0.018881584	0.015813699	0.002799869	0.003954638	0.005084196	0.00651553	0.001941278	0.008744498
GARD	-0.00428998	0.005158579	0.115835952	-0.005428106	0.01661815	-0.030386486	0.017236522	0.014544612	0.002084793	0.007672306	0.000891283	0.007437357	0.001911423	0.007832343
GARD	0.000299415	0.013422965	0.12336346	-0.00526091	0.00322198	-0.034138768	0.019491681	0.011946531	0.003246289	-0.000643241	0.0006232	0.007466136	0.005048164	0.011034018
GARD	-0.001990209	0.012108258	0.128562736	-0.006900451	0.014313831	-0.035531049	0.018656181	0.014094115	0.003932335	0.002979142	0.002616714	0.008420725	0.005450247	0.006130624
GARD	3.24E-05	0.011139219	0.121116498	-0.005994872	0.008582958	-0.033719759	0.013499719	0.013589891	0.007627882	0.001052567	0.003584171	0.006005237	0.002865388	0.010076721
GARD	-0.003597127	0.006375818	0.139336866	-0.00739655	0.014964138	-0.028834096	0.018534101	0.015082084	0.006587954	0.011240214	0.004972892	0.005535847	0.002833617	0.007533689
GARD	-0.004255229	0.004104348	0.11246439	-0.005216102	0.01706973	-0.03357866	0.01430392	0.013949272	0.005568222	0.007998038	-0.004856083	0.005906452	0.004839283	0.005886583
GARD	0.000390788	0.014405095	0.119117094	-0.007401518	0.008246698	-0.030120224	0.005741181	0.014508018	0.009510115	0.005244267	0.006196312	0.004532853	0.003084798	0.009149306
GARD	-0.004581707	0.004845279	0.129902463	-0.006133988	0.012284621	-0.030269337	0.019342439	0.01505803	0.004462349	0.008420817	0.003148929	0.005849572	0.001170192	0.010398438
GARD	-0.002713374	0.00458753	0.127274388	-0.00456551	0.007462798	-0.030690796	0.014755367	0.007986282	0.007181152	0.002898844	0.0046766	0.00625214	0.003062463	0.008683269
GARD	-0.002642552	0.003884702	0.135250012	-0.005227223	0.006762173	-0.026160765	0.016502737	0.014014801	0.005169555	0.00637404	0.004608638	0.00809614	0.001098988	0.010083451
GARD	-0.001197768	0.006745134	0.120463	-0.00375813	0.006926697	-0.028332396	0.01487858	0.006100415	0.006225222	0.000401324	-0.000633762	0.006754351	0.006414614	0.006254938
GARD	-0.004858627	0.004188117	0.122032785	-0.006969218	0.011598392	-0.034508119	0.017169192	0.016446185	0.010647394	0.009113426	0.004467711	0.005776226	0.001205499	0.003137897
GARD	-0.000537678	0.008271927	0.124951747	-0.004021263	0.003634256	-0.030018734	0.013582507	0.007896653	0.006403167	0.005092908	0.007700307	0.006487731	-0.002598271	0.009321644
GARD	-0.000964967	0.012303418	0.12433966	-0.006501233	0.002230928	-0.035074632	0.014621631	0.009934245	0.010682744	0.005569637	0.002338232	0.005482527	0.005172777	0.00960109
GARD	-0.004219067	0.00722343	0.114177225	-0.006909126	0.022077077	-0.036098381	0.011964878	0.015068012	0.007866731	0.007268523	-0.000852577	0.005406462	0.001158414	0.007393733
GARD	-0.002696427	0.008311329	0.114148815	-0.007097806	0.01444841	-0.039237612	0.013845716	0.013126561	0.008405507	0.011491395	0.004859049	0.005733836	0.000192393	0.008596603
GARD	-0.004448639	0.006496012	0.130193861	-0.00802404	0.015338822	-0.029885017	0.01635257	0.018014977	0.007936158	0.006503067	0.001944345	0.008060121	0.003010449	0.006027681
GARD	-0.003513176	0.00273467	0.11163322	-0.006214367	0.014342093	-0.031109636	0.016765845	0.009259032	0.004942031	0.012058499	0.010240936	0.00491015	-0.006151615	0.010199204
GARD	-0.003383747	0.008832056	0.121089751	-0.008169744	0.013701362	-0.038219354	0.017233599	0.014184863	0.010471499	0.004310419	0.000507098	0.009457589	0.008104677	0.008247394
GARD	-0.002696255	0.007418555	0.123345802	-0.006268405	0.009279035	-0.035375443	0.013588699	0.010212731	0.008189545	0.007957777	0.003564863	0.006684997	0.003285324	0.007976204
GARD	-0.002983827	0.009449742	0.120567198	-0.008608693	0.017141447	-0.034964031	0.013779155	0.012565363	0.012491598	0.004185789	0.001835038	0.008829848	0.001106038	0.00748028
GARD	-0.002438403	0.008890528	0.115456492	-0.00833932	0.014022884	-0.036696669	0.013612828	0.016940632	0.010050666	0.00459171	-0.000587596	0.006262348	0.001142935	0.00451311
GARD	-0.001301816	0.008527842	0.119455212	-0.006366375	0.010796131	-0.033867372	0.011551409	0.012118468	0.008039752	-0.00277683	0.004940643	0.011347669	0.006082355	0.008337896
GARD	-0.000835683	0.016987859	0.12463805	-0.008049062	0.012069438	-0.028780436	0.007399761	0.013272389	0.007905282	0.00479709	-0.000408086	0.010274002	0.002640854	0.0067367
GARD	0.000828135	0.011583721	0.124046015	-0.005269271	0.000267001	-0.037083108	0.017904124	0.007088129	0.004964651	0.003070701	0.004231896	0.007598597	0.004295355	0.009148936
GARD	-0.003521377	0.008153788	0.130825527	-0.007358216	0.012380113	-0.032192665	0.017820626	0.013157268	0.006171625	0.00922064	0.002361993	0.00875498	0.000330298	0.01147664
GARD	-0.001287696	0.00993039	0.1270073	-0.006105709	0.006066459	-0.029280323	0.014286289	0.014856546	0.010027323	0.00518374	0.003959523	0.011391155	0.00485756	0.009771587
GARD	0.002339372	0.013717814	0.126314529	-0.007292584	0.014089215	-0.034674991	0.012399908	0.00946753	0.006297803	0.006373388	0.002140257	0.0051523	0.001061065	0.009895983
GARD	-0.002587246	0.006563404	0.121755934	-0.005294989	0.015459371	-0.02956599	0.005322174	0.009540692	0.011438627	0.004614958	0.003592028	0.005552253	-0.001753621	0.007065484
GARD	-0.004786163	0.009616306	0.126752442	-0.0093355	0.017244412	-0.039604171	0.018542571	0.015773038	0.009300506	0.001398801	-0.000374368	0.014286367	0.006081422	0.008801608
GARD	-0.002614789	0.00699078	0.099513649	-0.006848735	0.020032431	-0.035236152	0.00678128	0.013250309	0.014650517	0.003554054	0.001747213	0.004212212	0.002029032	0.007545697
GARD	-0.000416289	0.005385832	0.11207935	-0.005111701	0.006822171	-0.027728488	0.010044777	0.010704018	0.008601393	0.003244391	0.002696186	0.005927246	0.001230515	0.011405874
GARD	-0.002297913	0.008869703	0.113874909	-0.005466977	0.009652374	-0.038706015	0.013404258	0.009002088	0.008948543	0.005414505	0.000634655	0.007032777	0.003220106	0.006480442
GARD	-0.005218929	0.009134514	0.105865077	-0.005488781	0.027441041	-0.033368833	0.007368373	0.015682815	0.01504783	0.005681919	-0.002493512	0.007045121	0.004490336	0.002859076
GARD	-0.004714392	0.005860989	0.119491823	-0.00796841	0.020656119	-0.036976935	0.014712843	0.018399031	0.005177211	0.010069368	-0.000484353	0.007532398	0.000129777	0.005531214
GARD	-0.004409996	0.010241395	0.130234937	-0.007238027	0.016966365	-0.034480842	0.01450391	0.013987749	0.008709763	0.00557003	0.001943385	0.011243852	0.00268632	0.004343856
GER	-0.00018376	0.011590511	0.121853376	-0.008393012	0.01147118	-0.033105931	0.014289626	0.015283861	0.007383178	0.005713259	0.000234954	0.004452639	-0.000154544	0.008733574
GER	-0.005944502	0.004216816	0.125154823	-0.01069018	0.022126885	-0.034426631	0.014222133	0.017943242	0.007579476	0.008845951	-0.001791823	0.00849127	-0.001221577	0.003923436
GER	-0.002366755	0.006501241	0.130291078	-0.008055725	0.007238708	-0.040145013	0.021276822	0.014691085	0.008300323	0.007984151	0.003196067	0.007394201	0.003374791	0.00347187
GER	-0.003248405	0.00840632	0.126514613	-0.005357414	0.016000067	-0.030673966	0.015768527	0.008624775	0.005054268	0.008757296	0.001071378	0.001513027	0.00231694	0.004256752
GER	-0.002587914	0.009659068	0.107528737	-0.007352819	0.005194839	-0.046030274	0.012630602	0.005078803	0.00995749	0.005579787	0.004730232	0.007709943	0.006354166	0.010002402
GER	-0.002471729	0.008260796	0.117118142	-0.00795641	0.001533718	-0.037490974	0.016042231	0.003923534	0.01272826	0.009559939	0.007164191	0.003544817	0.003013448	0.01124998
GER	0.00040074	0.010404199	0.125065523	-0.004825638	0.003161419	-0.035194173	0.015903703	0.011893095	0.001963715	0.005130965	0.000536382	0.003904048	-0.001705453	0.010849891
GER	-0.001643944	0.007800876	0.121276732	-0.0062591	0.009009609	-0.029685428	0.011009566	0.012241	0.008562204	0.004407	0.000425135	0.002603589	0.000586727	0.008636252
GER	-0.003398902	0.006561734	0.129977667	-0.008657992	0.016788089	-0.034046141	0.010108583	0.015475425	0.008991481	0.008771129	0.000687911	0.005319894	-0.002665206	0.007275669
GER	-0.004879073	0.00584518	0.114070478	-0.006644374	0.015383061	-0.037921498	0.018432036	0.012235383	0.008962689	0.007566159	0.005485133	0.001999536	-0.002659621	0.008347837
GER	-0.006478298	0.005096672	0.1234762	-0.007040059	0.022703452	-0.033427827	0.014077556	0.011319974	0.007688225	0.010915235	0.001128176	0.002599866	-0.002496699	0.003015056
GER	-0.001592346	0.010727178	0.117812904	-0.007616602	0.011938869	-0.030973458	0.012399744	0.01209003	0.012176891	0.002960255	0.00541221	0.002803445	0.000513668	0.005989305
GER	-0.005568581	0.003049928	0.122911875	-0.008232976	0.019521166	-0.032605923	0.012987326	0.012984299	0.011871676	0.009513683	0.000938044	0.003430949	-0.001752765	0.006914189
GER	-0.004913004	0.008494467	0.119767777	-0.007587855	0.012119133	-0.039529751	0.015549303	0.005333816	0.011856284	0.008271917	-0.001051376	0.006909951	0.001090152	0.007970856
DKEGTV	-0.003698802	0.008752631	0.116359549	-0.006900141	0.018541515	-0.035166123	0.011066192	0.008727038	0.009215398	0.005563032	0.006098448	0.002451328	-0.000253658	0.011240937
DKEGTV	-0.004771748	0.004583941	0.114630227	-0.005725155	0.019365197	-0.032715032	0.013161552	0.012949379	0.008918445	0.005584287	0.005030605	0.002911452	-0.002951356	0.003462172
DKEGTV	-0.007844075	0.002120196	0.125584241	-0.009621496	0.023244784	-0.043360374	0.01899998	0.013876294	0.011801996	0.006585022	0.001847328	0.006378176	-0.001768887	0.000953009
DKEGTV	-0.00268432	0.009302405	0.125150479	-0.006200287	0.014098334	-0.0381376	0.012666881	0.013356237	0.002502127	0.009340002	0.00054638	0.006210279	-0.001114207	0.008103061
DKEGTV	-0.005354024	0.006671623	0.137952762	-0.007406564	0.015634052	-0.029980886	0.012816613	0.014720665	0.010487018	0.006372035	0.005103974	0.005805105	-0.001125301	0.000492885
DKEGTV	-0.005320241	0.004165718	0.134268458	-0.007665877	0.016374518	-0.030186692	0.013947516	0.016451918	0.007305968	0.009580418	0.002277576	0.005268618	-0.00088788	0.003827991
DKEGTV	-0.006565797	0.003083284	0.125311069	-0.007595823	0.024381328	-0.037818919	0.008477264	0.01847507	0.009277433	0.01076175	0.002611549	0.008424659	-0.00296949	0.000219868
DKEGTV	-0.003852708	0.009027034	0.122753069	-0.007017464	0.013286413	-0.043111438	0.018164117	0.012395349	0.006873084	0.004455644	0.002483847	0.007619969	0.000171315	0.00611824
DKEGTV	-0.005606009	0.008918046	0.119814946	-0.008671323	0.0209496	-0.037593011	0.007370802	0.014825763	0.010228619	0.009041033	0.002152771	0.008358571	-0.000213653	0.005254656
DKEGTV	-0.00373691	0.007067286	0.11119555	-0.006029548	0.00847067	-0.040690623	0.011029407	0.004280604	0.012844816	0.00727981	0.004335439	0.004197665	-0.001427172	0.006958475
DKEGTV	-0.004607249	0.005702558	0.11624954	-0.008194313	0.015626405	-0.039952201	0.014732202	0.016900909	0.008874771	0.010289825	0.004572579	0.005827655	-0.001832758	0.003110554
DKEGTV	-0.008158191	0.004221719	0.12304612	-0.009212582	0.029183564	-0.030347725	0.012696688	0.016737807	0.012368853	0.007953627	0.003755753	0.005395595	-0.001427519	0.002705575
DKEGTV	-0.007278119	0.003778548	0.123026495	-0.007739959	0.026700173	-0.031769143	0.008670482	0.011622815	0.010802557	0.00740055	0.005122781	0.008677456	-0.00263349	0.002178214
DKEGTV	-0.004307542	0.006942611	0.140910692	-0.007482449	0.013729436	-0.033099995	0.016721999	0.017191441	0.007647062	0.006800104	0.006960041	0.003422124	0.0025968	0.004242111
LOMB	-0.00536409	0.003642068	0.128109665	-0.008104007	0.021217857	-0.034353366	0.015949821	0.015365383	0.00571689	0.009001232	-0.000220868	0.004197249	0.000143848	0.003922796
LOMB	-0.003861929	0.007527848	0.123394067	-0.00828158	0.021477512	-0.028182378	0.010977546	0.020688204	0.00633704	0.010207346	-0.000627712	0.004022981	0.003123629	0.000875761
LOMB	-0.002553823	0.00713958	0.128576008	-0.005691412	0.003850516	-0.03918986	0.016836151	0.004033911	0.0065261	-0.001421135	0.00598879	0.006081134	0.005831014	0.011357642
LOMB	-9.71E-05	0.008570166	0.133629774	-0.006249209	0.006431781	-0.033187114	0.020804225	0.011332031	0.003046504	0.004359708	-0.000539181	0.005330187	0.004465874	0.007506178
LOMB	-0.003950927	0.006267468	0.126241654	-0.005655512	0.010789613	-0.034833662	0.013922044	0.012166316	0.009609462	0.010328351	0.006296057	0.00675683	-0.000664996	0.004865957
LOMB	-0.007042806	0.005540585	0.128545672	-0.008376902	0.023513111	-0.035733336	0.016220671	0.012151865	0.006458395	0.008608611	-0.000722582	0.004576705	0.000395076	0.005388032
LOMB	-0.005865184	0.006130295	0.123484169	-0.007911869	0.018193415	-0.032976323	0.015451707	0.013592527	0.0107942	0.009617169	0.00274211	0.004922824	0.002060307	0.007001433
LOMB	-0.003521134	0.006048004	0.12275722	-0.006523513	0.019284655	-0.025197392	0.013698087	0.013340491	0.004452355	0.007320676	-0.003659559	0.001471177	0.002848029	0.006857372
LOMB	-0.004416678	0.004878232	0.118974425	-0.007012943	0.01688319	-0.029900673	0.013361894	0.0192577	0.006030027	0.009546471	0.001892237	0.004694728	0.000512995	0.009734363
LOMB	-0.005136084	0.003671497	0.111090651	-0.00613824	0.025713995	-0.035967587	0.013308012	0.012403924	0.005956314	0.007414896	0.00282898	0.004154619	-0.003436754	0.004119295
LOMB	-0.002066332	0.008373888	0.117686256	-0.005153054	0.011526608	-0.041853776	0.012976205	0.009576296	0.00662147	0.005251999	0.003786928	0.002951798	-0.00061688	0.005522198
LOMB	-0.005924532	0.005607098	0.118217847	-0.005349788	0.029508797	-0.032050856	0.010975231	0.007635607	0.00715578	0.005587184	0.002852469	0.00434475	-0.004317914	0.001044073
LOMB	-0.004075363	0.006402495	0.115194359	-0.008351949	0.020696147	-0.038246122	0.014870776	0.012507799	0.010400978	0.007512956	0.00119785	0.004252906	-0.000781674	0.003585519
LOMB	-0.007633531	0.003242429	0.122443061	-0.006077052	0.027682048	-0.03507274	0.019548463	0.008324528	0.005237419	0.009855997	0.005029678	0.003707063	-0.000341351	0.005902968
LOMB	-0.006464239	0.002756631	0.113161339	-0.006435902	0.036676479	-0.03321371	0.010493495	0.014126874	0.006233646	0.006498012	0.002045884	0.005944848	-0.003132061	-0.003926253
REG	-0.00437675	0.002490242	0.11650979	-0.005956291	0.017996314	-0.039624874	0.017863658	0.01142647	0.004055461	0.009760557	0.000747695	0.003441292	-0.000788092	0.009004693
REG	-0.000843639	0.009475074	0.11814587	-0.006605061	0.013294353	-0.034044679	0.009896038	0.014519844	0.006670179	0.005390275	0.000610202	0.003191628	-0.001526835	0.006541773
REG	-0.00179161	0.00519676	0.118011884	-0.006991779	0.007735269	-0.028718643	0.014727267	0.015082155	0.008486271	0.008260632	0.002745518	0.005825935	0.001598802	0.007712624
REG	-0.002639244	0.004029301	0.112753923	-0.005987895	0.013868865	-0.036580244	0.016203663	0.012946264	0.008881266	0.009385906	0.002073218	-0.000839458	0.001768275	0.008252787
REG	-0.003931713	0.007877642	0.133301669	-0.007086385	0.012965849	-0.031957692	0.017847745	0.02277444	0.002435185	0.008822637	0.006438547	0.009041578	0.00140977	0.005492081
REG	-0.002907369	0.00483379	0.107072479	-0.005819948	0.017664706	-0.037783863	0.015949039	0.011177385	0.005423878	0.008286635	0.002496294	0.000313614	-0.001174868	0.010935649
REG	-0.00274786	0.007271366	0.12331438	-0.005645779	0.012051044	-0.035689778	0.016692412	0.013512191	0.007077053	0.003709285	0.00457261	0.00304279	0.00072994	0.010410787
SBER	-0.004131133	0.00425087	0.127833962	-0.006797157	0.016256108	-0.032505716	0.013842742	0.014181101	0.006696977	0.012817289	0.00301518	0.004071903	-0.002678689	0.008349152
SBER	-0.006057824	0.00630684	0.121613623	-0.007189345	0.025455043	-0.036366552	0.01422385	0.011161404	0.011741084	0.004880744	0.000934533	0.0063141	0.003333023	0.004468932
SBER	-0.00470471	0.007342912	0.137523346	-0.008220945	0.014886807	-0.034920171	0.017640204	0.01307994	0.011656912	0.005713244	0.003931012	0.00637769	0.002380683	0.005305575
SBER	-0.00341102	0.007499913	0.125030504	-0.010294425	0.019987814	-0.02814539	0.01951635	0.019397253	0.005784193	0.006505818	-0.003769023	0.006360187	0.005556428	0.001635373
SBER	-0.004136818	0.004558645	0.128291349	-0.008020796	0.016622395	-0.037807555	0.017781541	0.013152348	0.00789664	0.007296574	0.001890666	0.006367656	-0.001925125	0.008715678
SBER	-0.003430331	0.005422445	0.119896698	-0.007228598	0.012933489	-0.035530094	0.014406097	0.012000766	0.008534419	0.010803134	0.004640092	0.004807791	-0.000901987	0.006961814
SBER	-0.005492565	0.00463263	0.114741969	-0.005401796	0.021687943	-0.035630402	0.015951213	0.011400117	0.005870696	0.00589911	0.00596049	0.005739618	-0.002805484	0.00587504
SBER	-0.001925719	0.008487292	0.113655691	-0.005570254	0.009104467	-0.037716359	0.013915695	0.005842758	0.007989262	0.003868293	0.004860203	0.004144809	-0.001147394	0.012839807
SBER	-0.005188371	0.006629799	0.120616176	-0.007836375	0.023914586	-0.032372945	0.014068848	0.011079356	0.004575919	0.007476627	0.000378452	0.008155209	-0.002632338	0.008864099
SBER	-0.006581269	0.003851414	0.131361198	-0.008356451	0.019971197	-0.032737899	0.017213694	0.013701301	0.006775948	0.009965614	0.000757878	0.005298398	-0.000394913	0.007061612
SBER	-0.004842397	0.005914573	0.131698878	-0.007947528	0.013975414	-0.039245894	0.01552976	0.014187752	0.008681637	0.007386729	0.007145108	0.006966632	-0.002749953	0.005614617
SBER	-0.00623993	0.003038083	0.12420031	-0.006851513	0.023596051	-0.036122821	0.015511432	0.012785619	0.005078876	0.012534963	-8.63E-05	0.000810259	-0.002312369	0.004321015
SBER	-0.004763688	0.006172856	0.136504427	-0.006456551	0.015832734	-0.03983066	0.018758982	0.0100509	0.006731392	0.00578065	0.003730146	0.004954302	0.000648454	0.006765999
SBER	-0.00209521	0.006189305	0.123172871	-0.00537458	0.007925653	-0.037231498	0.017786506	0.005077267	0.008419757	0.003815753	0.002840286	0.000121886	0.001277244	0.011482384
SBER	-0.004390205	0.004859	0.124126051	-0.005766913	0.017477409	-0.03628863	0.014242663	0.009418041	0.008404987	0.010099456	0.004762789	0.003974168	-0.00059521	0.009037724
SBER	-0.00590504	0.004817049	0.134773277	-0.00976653	0.017175443	-0.040929787	0.022587978	0.017463105	0.00573683	0.010400298	0.00178834	0.007422924	0.002745264	0.003055346
SBER	-0.001264158	0.009162665	0.13796608	-0.005851256	0.009647223	-0.039053078	0.020711197	0.012350894	0.002542408	0.003587685	0.003558777	0.006733099	0.000522023	0.007111801
SBER	-0.003754535	0.005863228	0.115198225	-0.007265615	0.01139084	-0.040925766	0.016751528	0.01225865	0.008208806	0.008157978	0.003568949	0.007123315	-0.000281019	0.006405887
MTP	-0.002212486	0.007227318	0.116124148	-0.00575795	0.017195933	-0.028151876	0.0100732	0.010025703	0.003487332	0.008187759	0.006256711	0.003258112	-0.001809136	0.00697454
MTP	-0.005147724	0.006511051	0.116238441	-0.007291934	0.02414251	-0.027172732	0.00870307	0.01711553	0.010304465	0.007237384	-0.000768831	0.004374603	-0.000419134	0.006616471
MTP	-0.004083663	0.008192078	0.125657338	-0.003945134	0.020205871	-0.024298077	0.010210024	0.013756044	0.001346335	0.004702971	0.004699394	0.002403333	0.00052144	0.007613112
MTP	-0.002951225	0.005548343	0.126922864	-0.006083678	0.019886241	-0.020095461	0.004971627	0.016453196	0.005343165	0.007491546	0.004881497	0.000527161	-0.00302155	0.007404273
MTP	-0.001446077	0.009510078	0.128375863	-0.004152636	0.013238274	-0.022996732	0.011551716	0.006583953	0.005808307	0.00540633	0.005740678	0.001637949	-0.006706656	0.013589229
MTP	-0.001182837	0.009987368	0.120442382	-0.006794813	0.012490559	-0.027364964	0.012316064	0.012867688	0.009166362	0.007818369	-0.000126874	0.002271739	0.00191553	0.009779318
MTP	-0.00166131	0.008887472	0.124359725	-0.004507374	0.007324071	-0.03404614	0.015567162	0.007435318	0.007366537	0.0022418	0.003781579	0.004011267	0.000526365	0.010021165
MTP	-0.002137457	0.01102305	0.114268475	-0.00549187	0.015078893	-0.024974803	0.010847193	0.011324772	0.005552575	0.006688137	0.003774209	0.003181151	-0.002233762	0.009918576
MTP	-0.003450178	0.005285711	0.117498094	-0.00564701	0.016936651	-0.026821699	0.010569691	0.012598244	0.006839895	0.006093423	0.009073485	0.002623118	0.001599105	0.007942461
MTP	-0.00265834	0.009497805	0.116395079	-0.004968069	0.014910599	-0.025116524	0.007201678	0.012303333	0.00644279	-0.000651996	0.002622238	0.00438602	0.001808018	0.013726167
MTP	-0.001672865	0.009184727	0.121290442	-0.007127155	0.015113809	-0.039457547	0.016302094	0.014633456	0.004746949	0.000893289	0.001438979	0.004555829	0.001395603	0.007870384
MTP	-0.003434919	0.005726645	0.11943063	-0.005504271	0.012112372	-0.024400498	0.007844342	0.01202591	0.008137417	0.00443583	0.004840284	0.005136283	0.001419944	0.012353612
MTP	-0.004887094	0.007787079	0.123626385	-0.006027274	0.019253808	-0.035054993	0.011603475	0.009806603	0.009117636	0.006159962	0.003132045	0.004830725	-0.001468353	0.007921769
CONW	-0.00376288	0.004831623	0.140427567	-0.008865639	0.013391642	-0.028830951	0.021871395	0.020965293	0.003879061	0.005475453	0.005449106	0.007525188	0.001673798	0.004422911
CONW	-0.004390916	0.005400034	0.129753946	-0.007973391	0.015130445	-0.031871694	0.016115055	0.01475168	0.010687293	0.00973409	-0.001410083	0.005640228	0.002934389	0.005805143
CONW	-0.00473419	0.004808477	0.140202618	-0.007242109	0.013147279	-0.028726938	0.017064747	0.011999949	0.009528631	0.009130003	0.000355881	0.006273748	0.002705099	0.006240071
CONW	-0.005262701	0.002076254	0.139923522	-0.008388106	0.01674013	-0.030099266	0.021921507	0.01531128	0.006676931	0.010151438	0.002321518	0.001482801	-0.000876039	0.009039096
CONW	-0.002055957	0.008479978	0.097099662	-0.005948071	0.008727537	-0.042673013	0.00887322	0.006185609	0.011187698	-0.001457698	0.004738824	0.006094926	0.003314541	0.008792493
CONW	-0.006664165	3.00E-05	0.13482058	-0.0093	0.02165289	-0.021702083	0.017666012	0.024342338	0.005566505	0.00809218	0.00155799	0.001814711	-0.000483881	0.004295541
CONW	-0.001426544	0.005473546	0.122431881	-0.004936402	0.012776922	-0.02977368	0.010876653	0.006143445	0.00756185	0.005200088	0.008861322	5.53E-05	-0.002343964	0.010859798
CONW	-0.005769369	0.001130686	0.130686332	-0.006082763	0.019499069	-0.026072644	0.018170944	0.011857228	0.006803712	0.006590955	0.005778993	0.003585466	-0.002938746	0.006864938
CONW	-0.00556657	0.003565056	0.15455328	-0.01034606	0.018379608	-0.02228164	0.019332578	0.01886912	0.007067523	0.007888883	0.003480199	0.007975822	0.000933804	0.001375271
CONW	-0.003277554	0.006453168	0.124885559	-0.009889598	0.015850939	-0.02310936	0.011362791	0.023986698	0.007805614	0.007217668	-0.001429604	0.00960323	0.001513582	0.004411852
CONW	-0.004898739	0.006298522	0.120060393	-0.008175256	0.021940215	-0.033785706	0.013448927	0.01293981	0.008907772	0.009204291	0.005200638	0.005672779	-0.001884557	0.007078273
CONW	-0.002888713	0.006566778	0.125710276	-0.007586035	0.015708443	-0.029568217	0.018298329	0.012586349	0.006796465	0.002817113	0.003820672	0.003983957	0.000245714	0.013534188
CONW	-0.005430855	0.006439815	0.118211633	-0.00783439	0.00798075	-0.041038986	0.018973811	0.00247555	0.01469043	0.003712719	0.00357011	0.004965215	0.003494132	0.008493065
CONW	-0.003763273	0.006146685	0.12358023	-0.007437063	0.010648563	-0.036418877	0.016036242	0.005971254	0.012634084	0.004656284	0.003712443	0.001148051	0.005711932	0.009599901
CONW	-0.002369976	0.004919054	0.124785654	-0.004403465	0.010823467	-0.030098984	0.016968361	0.006232875	0.006090652	0.007121683	0.004475978	0.000307569	-0.002308606	0.008536147
CONW	-0.004543962	0.005713713	0.128143289	-0.008009974	0.01963389	-0.029613584	0.020002722	0.010529953	0.010662547	0.008064172	0.000720655	0.003709399	0.003230326	0.002016221
CONW	-0.006428591	0.002921715	0.112414464	-0.007962347	0.022483792	-0.035027933	0.013988929	0.012732978	0.011847105	0.005519901	0.001668848	0.005315963	0.000981072	0.005261202
CONW	-0.003233047	0.005845094	0.141152856	-0.00650967	0.005386204	-0.032874449	0.020009733	0.013806059	0.006222421	0.010332093	0.005047342	0.007329384	-0.000106502	0.005059347
CONW	-0.003758424	0.006705069	0.122891402	-0.008807707	0.017183999	-0.03462863	0.016120716	0.021755317	0.004223129	0.008747598	-0.000429229	0.006872336	0.001192123	0.005374351
CONW	-0.004960231	0.004034269	0.112914055	-0.005609577	0.011119388	-0.035141759	0.017164442	0.010288558	0.009635871	0.006816458	0.006506364	0.004519249	0.000344847	0.007986666
CONW	-0.002329292	0.008726257	0.128097066	-0.005973634	0.012498151	-0.033381739	0.018966775	0.013642945	0.003802312	0.011310743	0.00028701	0.000606682	0.000895852	0.008686067
CONW	-0.003218826	0.005736222	0.124760054	-0.004056476	0.01597196	-0.032015905	0.012255005	0.011176586	0.004041724	0.010955268	0.001710609	0.004484583	0.000811075	0.004003855
CONW	-0.000575811	0.012602487	0.124112281	-0.007532345	0.008694501	-0.028433762	0.01646088	0.014287007	0.007205307	0.003758388	-0.003307071	0.007334679	0.007939934	0.004684367
CONW	-0.004697956	0.009726225	0.123671072	-0.00892417	0.019675211	-0.033425827	0.016491459	0.013337659	0.0102418	0.008513536	-0.000378106	0.00490172	0.004422039	0.007473938
CONW	-0.002226145	0.008921575	0.126804056	-0.009441196	0.017731259	-0.03034998	0.01762588	0.018227804	0.010587547	-0.000564668	0.001009351	0.012488657	0.005386011	0.004157319
CONW	-0.005188248	0.005609164	0.121293134	-0.006021577	0.01497323	-0.037782	0.019207946	0.007046248	0.011781072	0.004729544	0.000483457	0.004939659	0.005092323	0.005493439
CONW	-0.005310079	0.003014201	0.127258431	-0.006977248	0.013038388	-0.028527954	0.018383029	0.015943672	0.00701442	0.005936812	0.004275526	0.008549251	-0.001498621	0.008078567
CONW	-0.002959039	0.009380742	0.115561288	-0.006204984	0.007176071	-0.036767732	0.018656876	0.008642147	0.009374929	0.005950378	0.002972607	0.006645752	0.002961006	0.008273812
CONW	-0.002607179	0.010522251	0.119251853	-0.007352722	0.012227695	-0.029511909	0.01418478	0.016118745	0.009439712	0.007494009	0.002792605	0.006333078	0.00368263	0.001114982
CONW	-0.003496622	0.008350479	0.138662463	-0.007511777	0.006513182	-0.031986908	0.021171223	0.013955718	0.009763873	0.005501643	0.004665235	0.006417914	0.003548533	0.004211157
CONW	-0.005507316	0.005373365	0.126448488	-0.006740703	0.016178321	-0.034290155	0.022811191	0.007784586	0.008178436	0.003761377	0.002890436	0.002286801	-0.000229208	0.008780042
CONW	-0.002589772	0.003366804	0.141708356	-0.00658988	0.009576922	-0.02099804	0.019332356	0.012041761	0.002333383	0.008632535	0.002760941	0.005756422	0.001092043	0.009651072
CONW	-0.004211905	0.002940383	0.142592955	-0.008276069	0.019541484	-0.034515848	0.018076659	0.015088756	0.01047106	0.008373087	0.002816015	0.005305353	-0.001073576	0.005902333
CONW	-0.003392537	0.006029095	0.123784915	-0.006354093	0.019383319	-0.032032261	0.015156562	0.012063911	0.006304723	0.003478521	0.006613833	0.003474974	0.00037964	0.009157001
CONW	-0.004411207	0.005675441	0.137510195	-0.005821155	0.010620228	-0.035930146	0.020006883	0.008316278	0.006603599	0.005656082	0.005516209	0.005785162	0.000893153	0.008763234
CONW	-0.007514478	0.003772478	0.135283719	-0.005483385	0.020299566	-0.032005447	0.019494986	0.011778295	0.006314974	0.009436529	0.005412384	0.003941057	0.00043362	0.004009168
CONW	-0.007114695	0.004741277	0.143993069	-0.009672434	0.020636124	-0.029830075	0.019709935	0.016287413	0.007561758	0.005127608	0.000656765	0.009079311	0.003110913	0.003976964
CONW	-0.00425382	0.006501918	0.140116118	-0.008792853	0.017563012	-0.034206777	0.019791763	0.015919809	0.00515452	0.004466645	0.002360986	0.006371343	0.002681289	0.004441266
CONW	-0.003464809	0.00781893	0.13421802	-0.007066447	0.010469668	-0.037193733	0.01903369	0.012904602	0.00820989	0.006700787	0.004827661	0.004125921	0.002085097	0.007151169
CONW	-0.004569881	0.006512078	0.14058085	-0.007736456	0.015740606	-0.028358991	0.020591997	0.018878659	0.004180877	0.007245804	0.00840686	0.006306238	0.000211887	0.005880091
CONW	-0.005039028	0.005055938	0.140024818	-0.009698658	0.009144406	-0.034698681	0.022879578	0.014930537	0.008455203	0.008992068	0.002911098	0.008277587	0.002429486	0.003240234
CONW	-0.004115221	0.010967588	0.122565278	-0.009563865	0.007477343	-0.023515874	0.017285636	0.023122438	0.006448546	0.007748195	-0.000704481	0.014700388	0.004821418	0.006369941
CONW	-0.004948129	0.007053568	0.126600987	-0.006236491	0.01505756	-0.041517478	0.014256056	0.006487067	0.011192013	0.005489345	0.004423556	0.004002247	0.001833135	0.006377991
CONW	-0.004853282	0.0051111	0.107446137	-0.005687442	0.017039035	-0.036247104	0.012403446	0.010025131	0.012905899	0.005086616	0.002125881	0.004190384	-0.00079692	0.003898697
CONW	-0.005700645	0.00447265	0.120478904	-0.007884346	0.019388151	-0.02156198	0.013275678	0.018061559	0.011229092	0.008070305	0.002682677	0.009489345	0.002157093	-0.00087905
CONW	-0.004523052	0.001951514	0.120780241	-0.006707648	0.015992401	-0.017219873	0.009590903	0.020674143	0.006290738	0.008991354	0.001941616	0.009527439	0.001487435	0.003221186
CONW	-0.00202666	0.0100742	0.122329852	-0.007655514	0.013002054	-0.03336454	0.017410355	0.016215635	0.004922422	0.006778386	-0.001067974	0.004422789	0.002331815	0.009055543
CONW	-0.002937231	0.008357895	0.136980957	-0.008877099	0.007986442	-0.033210493	0.023429345	0.012307623	0.00610971	0.000842112	0.001969458	0.010745542	0.007136204	0.006032162
CONW	-0.002269481	0.007663387	0.117772376	-0.006999633	0.014936849	-0.042829099	0.013310166	0.006584827	0.007031922	0.007877527	0.000995914	0.007046197	-0.001254233	0.010742357
CONW	-0.003951197	0.005482604	0.124588304	-0.005815174	0.018131392	-0.032310899	0.009764	0.009444493	0.00594011	0.011148071	-0.002384533	0.002082492	-0.004354522	0.010974098
CONW	-0.002560561	0.005216797	0.127009853	-0.007733005	0.007993612	-0.033760581	0.022337179	0.017744014	0.005920456	0.010130947	0.001732058	0.005010965	0.003659452	0.005032185
CONW	-0.00440255	0.005714858	0.132425888	-0.007190687	0.019682873	-0.02479538	0.01306315	0.016395692	0.009138543	0.004268478	0.001510073	0.004967775	0.001196249	0.005469614
CONW	-0.003214753	0.004118194	0.139858737	-0.008068912	0.016866764	-0.030748707	0.018777451	0.018961023	0.006363902	0.005734858	0.001599294	0.004824891	-0.000267996	0.004177952
PIANA	-0.007647684	0.003303956	0.137263731	-0.011091158	0.023753548	-0.024541684	0.016203943	0.015983999	0.013471784	0.007199605	0.000255092	0.008749897	0.001972282	0.007000273
PIANA	-0.006344069	0.005152003	0.13898663	-0.010607758	0.018874294	-0.028029763	0.01515348	0.019639544	0.008135095	0.008796421	-0.000374783	0.008683122	0.003624737	0.004678896
PIANA	-0.004940669	0.004685464	0.14318798	-0.01164499	0.02092694	-0.017025814	0.013948115	0.02638373	0.008161213	0.009667297	0.000495851	0.003428261	0.005330303	0.002905496
PIANA	-0.004785286	0.004227562	0.140611948	-0.010890806	0.019775082	-0.016794783	0.013342772	0.01883207	0.006321563	0.006854556	-0.003257394	0.008595766	0.001803216	0.004134785
PIANA	-0.004453253	0.002880604	0.143093022	-0.009447003	0.017988853	-0.020495564	0.008751129	0.021188508	0.008634749	0.010086277	-0.002902261	0.0046038	0.002974599	0.001869744
PIANA	-0.006951518	0.003949377	0.157872906	-0.012968821	0.022966553	-0.019700969	0.019150479	0.023641149	0.002742434	0.00826179	-0.000331538	0.007861904	0.006311048	-0.000170354
EDAY	-0.005781962	0.004275193	0.104338076	-0.005451566	0.019015582	-0.038006012	0.011296038	0.010552814	0.007489407	0.005680346	0.004736885	0.0107129	-0.002065943	0.008915408
EDAY	-0.004343551	0.00780669	0.117661048	-0.007111489	0.009908996	-0.041727249	0.012188791	0.008122056	0.011019159	0.003566182	0.008367678	0.006651535	0.000242852	0.007300922
EDAY	-0.005888199	0.004912532	0.116965983	-0.008538472	0.014150857	-0.039681405	0.016419138	0.015082146	0.008487225	0.003798882	0.005572888	0.011893081	0.00060606	0.006018843
EDAY	-0.00428818	0.003227588	0.102015404	-0.005079065	0.012374905	-0.042531896	0.014625224	0.011667192	0.005574946	0.004572642	0.008252553	0.006551988	0.002473332	0.011609407
EDAY	-0.00514214	0.005770823	0.111338341	-0.007121304	0.013210262	-0.039709223	0.013303026	0.011756581	0.011761407	0.005167698	0.008395773	0.006284328	0.000411623	0.006491258
EDAY	-0.008489499	0.003587017	0.116647226	-0.009081495	0.023002305	-0.036894809	0.012618375	0.015784922	0.01035072	0.00791373	0.006417544	0.009246782	-0.00016981	0.008906932
EDAY	-0.0070993	0.003321084	0.111889965	-0.005727063	0.02275258	-0.03861602	0.012654154	0.007720665	0.008716722	0.007616385	0.006560925	0.004964894	-0.003092374	0.008552441
EDAY	-0.006610294	0.006482924	0.117711742	-0.008958529	0.019403697	-0.042347774	0.015523274	0.012799971	0.010372003	0.008774191	0.006346181	0.006454561	-0.000808939	0.006751345
EDAY	-0.005070053	0.006726241	0.117243298	-0.009005988	0.013439104	-0.039694781	0.018485389	0.015294051	0.009363572	0.007916347	0.003454087	0.007434497	0.00141259	0.007971616
EDAY	-0.006462829	0.002591377	0.103918322	-0.006579977	0.013550186	-0.039197911	0.015013801	0.005634552	0.010381828	0.004705573	0.011051496	0.008529099	-0.000825656	0.009396645
EDAY	-0.003094665	0.00601551	0.124053028	-0.008576556	0.017901464	-0.037074069	0.013558702	0.018800929	0.006996485	0.009643943	0.002913426	0.005917771	-0.00219416	0.003103498
EDAY	-0.005182751	0.0040656	0.105288596	-0.006379086	0.012626769	-0.041261384	0.010256468	0.007433659	0.00879377	0.004082445	0.008642189	0.008888329	-0.000810747	0.009573041
EDAY	-0.004730603	0.006786385	0.115910434	-0.007337918	0.01246182	-0.044387128	0.015522508	0.013050536	0.007963881	0.008353606	0.007203968	0.006980562	0.000254648	0.005181523
EDAY	-0.005839518	0.00504043	0.109608436	-0.007830698	0.011047147	-0.044723874	0.01470101	0.006850277	0.012880972	0.005377623	0.009182741	0.007229095	-0.000887476	0.007506446
EDAY	-0.006788279	0.004751225	0.123549809	-0.008229664	0.016543394	-0.035496104	0.011989598	0.009745174	0.012487163	0.005304147	0.003745693	0.010371469	0.002288392	0.008140371
EDAY	-0.007407851	0.00504708	0.110588292	-0.007818286	0.02278901	-0.03976624	0.013205606	0.014751318	0.010601741	0.007014182	0.005429633	0.006353643	-0.000958876	0.006972907
EDAY	-0.00706263	0.002312184	0.118644526	-0.006723132	0.024909893	-0.035825559	0.011615528	0.013391042	0.00640983	0.009677541	0.007392911	0.0084434	-0.003258415	0.005931069
EDAY	-0.006108916	0.006596561	0.107826501	-0.007485292	0.017757195	-0.044048295	0.012911047	0.008894342	0.010439988	0.008442374	0.007897709	0.00556046	-0.002990788	0.007669399
FARAY	-0.005548729	0.004648074	0.10464416	-0.006589544	0.016176704	-0.031620033	0.009372499	0.009783173	0.009122264	0.008356657	0.006034453	0.006225634	-0.00020988	0.007761957
FARAY	-0.006008234	0.003497047	0.112276612	-0.008588474	0.018033059	-0.026724262	0.006790634	0.021903297	0.007723581	0.013342847	0.004152462	0.005252972	-0.004220255	0.003220315
FARAY	-0.00399047	0.002821674	0.116954303	-0.004974205	0.012345617	-0.026493967	0.012702154	0.011726797	0.006010005	0.008105293	0.006077384	0.005582557	-0.000517531	0.007515934
FARAY	-0.004316332	0.005233385	0.104034104	-0.006743346	0.021428017	-0.032373407	0.00820865	0.015714733	0.008223984	0.006246849	0.0073341	0.005993886	-0.003369033	0.005551251
FARAY	-0.005999974	0.003615474	0.108900583	-0.007631452	0.01960154	-0.031966763	0.009443908	0.015848216	0.009604208	0.008760378	0.004534517	0.00740518	-0.001907779	0.004060988
FARAY	-0.005845875	0.00435285	0.11812447	-0.008876193	0.012983351	-0.032147949	0.01302634	0.015456125	0.010115835	0.01240847	0.005757519	0.006715372	-0.002794234	0.006205249
FARAY	-0.007165499	0.001647836	0.104437487	-0.005422818	0.021935851	-0.023991656	0.004372143	0.012182985	0.002933044	0.011432797	0.004712146	0.007591672	-0.001885419	0.006885333
FARAY	-0.004279298	0.00667533	0.113869115	-0.007001582	0.015060424	-0.029741357	0.008809212	0.012253778	0.008917132	0.008242126	0.004565624	0.006605558	0.000885482	0.008261674
FARAY	-0.00573081	0.002420866	0.108978857	-0.007076343	0.019316058	-0.028299768	0.009070643	0.014266937	0.006080259	0.011722118	0.003500893	0.007499504	-0.004438504	0.005641466
FARAY	-0.006747084	0.00546368	0.112126352	-0.007706642	0.020943819	-0.031241467	0.016173013	0.013698929	0.007064612	0.007087288	0.003825067	0.007078393	0.001124424	0.005243383
FARAY	-0.002745169	0.006976676	0.106903435	-0.006925079	0.009442249	-0.03214259	0.009933616	0.009989562	0.00739824	0.004954059	0.008537934	0.005784057	0.001665532	0.0107883
FARAY	-0.004914331	0.003105417	0.113000788	-0.007453078	0.01700959	-0.027852984	0.011284582	0.01517327	0.010476883	0.005883704	0.008991907	0.005871789	-0.00388275	0.007012805
PW	-0.001739501	0.005475227	0.122878247	-0.009614011	0.012143972	-0.033069228	0.016656962	0.01399431	0.01215662	0.007611717	0.008149205	0.003986354	8.65E-05	0.005340529
PW	-0.003335708	0.007373568	0.135649594	-0.008911895	0.01031263	-0.035989169	0.017968285	0.013283214	0.010269093	0.008836611	0.006163683	0.004790459	-0.000372304	0.005253015
PW	-0.004459487	0.005240494	0.126507725	-0.007981983	0.017926069	-0.035844089	0.014333823	0.013565221	0.013253871	0.004753533	0.003845982	0.003500084	-0.001097853	0.005416265
PW	-0.004229488	0.001301491	0.135467563	-0.00953539	0.01272639	-0.027164111	0.016054627	0.013146033	0.011007508	0.007612341	0.005421084	0.005963816	0.00040888	0.007248386
PW	-0.003616498	0.003782764	0.138643799	-0.008394778	0.013165423	-0.032630264	0.016324678	0.011490448	0.010735177	0.005640482	0.006516632	0.005404259	0.000436962	0.006980627
PW	-0.002148462	0.006562771	0.123103138	-0.006947752	0.011356842	-0.033070804	0.014698909	0.013540775	0.009701426	0.007679439	0.00717198	0.006180584	0.001032919	0.002806097
PW	-0.005567355	0.002051903	0.135388846	-0.00968724	0.01801429	-0.027258225	0.016069823	0.014169351	0.007948303	0.011524105	0.005777513	0.005183981	-0.002993699	0.007445302
PW	-0.004313589	0.005491968	0.137658507	-0.011291093	0.012475879	-0.02974949	0.015945798	0.015526844	0.009756423	0.008354137	0.005255708	0.010684736	-0.001732679	0.005759162
PW	-0.005519822	0.003105269	0.131887268	-0.009374075	0.018363723	-0.032091923	0.013450158	0.014101846	0.011563444	0.008830726	0.008272196	0.007087809	-0.003541148	0.002822489
PW	-0.004323965	0.007629259	0.11732839	-0.006594102	0.014375618	-0.036119596	0.011314115	0.006302452	0.01214877	0.004414413	0.006933133	0.003098901	0.00088183	0.009225212
SANDAY	-0.00626314	0.007039647	0.121845765	-0.008092398	0.016365555	-0.037245223	0.012619275	0.012874563	0.013307405	0.00890016	0.006521877	0.004575043	0.000388862	0.007634502
SANDAY	-0.001969029	0.008222437	0.118254933	-0.008470918	0.003882788	-0.041121062	0.018103159	0.01381907	0.010067977	0.003437049	0.006241911	0.006327142	0.001549132	0.007501206
SANDAY	-0.002136709	0.011885569	0.120680112	-0.007641175	0.009973649	-0.038685419	0.013486628	0.013334193	0.010974987	0.002678739	0.003689185	0.007523677	0.001328737	0.007154075
SANDAY	-0.00446018	0.009157697	0.12350848	-0.008201761	0.017429992	-0.036385404	0.014187911	0.016301651	0.009413715	0.006329571	0.001160573	0.005805903	0.001773963	0.00250295
SANDAY	-0.006708775	0.004105911	0.126334229	-0.008083936	0.021008112	-0.031387596	0.012519624	0.016576939	0.00947203	0.008486014	0.00343535	0.006991583	-0.002988462	0.001586701
SANDAY	-0.003757882	0.010092622	0.126907775	-0.008301579	0.01356466	-0.035485697	0.014193139	0.01648042	0.010636207	0.004420332	0.002353603	0.007084737	0.001596562	0.003049465
SANDAY	-0.002608897	0.008380552	0.122166334	-0.008002563	0.009125586	-0.036318049	0.016150071	0.013937506	0.010479629	0.007249447	0.003452509	0.006685419	0.001949421	0.005857759
SANDAY	-0.003562541	0.007681118	0.126162442	-0.008475517	0.014045508	-0.037716463	0.016326976	0.01848957	0.007095753	0.005741875	0.001237414	0.007250511	0.001090387	0.002330854
G1993	-0.004984944	0.002156305	0.120578103	-0.006094161	0.021698753	-0.028253829	0.011343224	0.016441907	0.001136217	0.009900989	0.001489027	0.004793887	-0.003497818	0.002625965
G1993	-0.004853162	0.004805981	0.131953512	-0.006669325	0.024905873	-0.024989756	0.009817122	0.016436163	0.000461751	0.011260754	0.003663636	0.002336896	-0.004053697	0.002362613
G1993	-0.003422533	0.003833434	0.122211254	-0.006018823	0.011817786	-0.029920413	0.011122672	0.007136573	0.004264055	0.008838624	0.00567437	0.006476675	-0.00786413	0.006408817
G1993	-0.003907176	2.71E-05	0.125874128	-0.006291974	0.023335466	-0.024907487	0.010630583	0.019303756	-0.003619037	0.008016573	0.004294932	0.006309531	-0.00532763	-0.002531836
G1993	-0.005148798	0.000419284	0.123025695	-0.007200439	0.023819061	-0.03058334	0.014123097	0.016899045	-0.002767989	0.013735766	0.002975826	0.003983452	-0.003746812	0.001319563
G1993	-0.005801196	0.004704861	0.133789549	-0.006127713	0.02680826	-0.029267761	0.010840821	0.019580362	0.000395705	0.009108396	0.004733312	0.004526497	-0.003950665	0.004478448
G1993	-0.00754878	0.005988697	0.141567846	-0.007983705	0.019814471	-0.034154045	0.016904273	0.015537529	0.004441925	0.016637187	0.000429841	0.003369808	0.000597943	-0.000283444
G1993	-0.003957633	0.005700375	0.123202158	-0.006620078	0.019602274	-0.029571855	0.013334771	0.012681811	0.002647312	0.009393234	0.005842322	0.004645422	-0.005470811	0.004495682
G1993	-0.005409957	0.002843571	0.127031076	-0.006424998	0.02470703	-0.026130993	0.006895698	0.02017677	-0.001630151	0.010595153	0.0004929	0.003198215	-0.003097551	0.00327677
G1993	-0.003388832	0.003228603	0.128365258	-0.006921135	0.017298461	-0.027148623	0.013468556	0.014456931	0.002492399	0.013971538	0.006847948	0.00462105	-0.005276393	0.001623364
G1993	-0.002257885	0.002462715	0.121541357	-0.006702551	0.015422272	-0.033736919	0.016825301	0.016032896	0.002452373	0.010729656	0.003709161	0.004808517	-0.002838519	0.000635841
G1993	-0.004578299	0.005773192	0.124007463	-0.007529563	0.019663895	-0.027481449	0.012761914	0.012550432	0.002847932	0.013733462	0.002861179	0.004854356	-0.004473199	0.000778968
G1993	-0.005808759	0.002780298	0.124309804	-0.005204405	0.023478058	-0.015518109	0.00309006	0.013768817	0.00206397	0.013447765	0.001185882	0.004361717	-0.003946196	0.002192126
G1993	-0.005186913	0.001298147	0.141058819	-0.008333573	0.022582264	-0.026494496	0.01059699	0.022961597	-0.00087894	0.010813622	0.001120913	0.002451666	-0.003834473	0.002274211
G1993	-0.005625831	0.000761413	0.130014605	-0.008542985	0.022526083	-0.02132	0.009351554	0.014332761	0.002939626	0.013559928	0.00152723	0.001939141	-0.006226632	0.004826192
G1993	-0.003834701	0.001175316	0.135793127	-0.007911974	0.018889124	-0.019856262	0.011597265	0.016394797	0.003291212	0.010720233	0.001191599	0.002147127	-0.006254198	0.007845026
G1993	-0.004559747	0.003422125	0.123063902	-0.007164466	0.024422593	-0.02087711	0.004172691	0.019590343	0.005494171	0.007842959	-0.001234665	0.006100015	-0.002622677	0.002954171
G1993	-0.003856963	0.002257119	0.126905655	-0.006300102	0.017569859	-0.029557168	0.012518827	0.010728796	0.002524845	0.013414173	0.005537826	0.002852658	-0.007910691	0.00593475
G1993	-0.004595623	0.00398313	0.123861518	-0.00603901	0.022427272	-0.027428749	0.0072794	0.015979607	0.0003953	0.01221161	0.001084084	0.001741876	-0.003687149	0.003338865
G1993	-0.007019242	0.000372118	0.121392472	-0.007852837	0.022509006	-0.028994578	0.010370339	0.015572712	0.003825954	0.013434942	0.002549108	0.005573438	-0.004411693	0.004406417
G1993	-0.004740783	0.003784345	0.124819306	-0.007765371	0.018330521	-0.02591716	0.013453281	0.016558602	0.003145285	0.013394343	-0.001087608	0.00512684	-0.000332773	0.004035872
G1993	-0.004668351	0.007056479	0.121543497	-0.006511134	0.020311906	-0.029720873	0.010352684	0.014384598	0.006037227	0.007978226	0.003138061	0.007094715	-0.001024422	0.004939101
G2001	-0.005307215	0.000627873	0.116999712	-0.007559784	0.024143165	-0.027496564	0.012740503	0.017537937	-0.000860824	0.01440289	0.000124377	0.003148241	-0.005318587	0.002024636
G2001	-0.004044353	0.005340313	0.122780455	-0.007566584	0.016345161	-0.032282116	0.012227982	0.018725864	-0.000709249	0.0124804	-0.000625913	0.006491115	-0.004565314	0.003406693
G2001	-0.004219646	0.005533082	0.125019054	-0.006943602	0.017619517	-0.027960829	0.012777794	0.017986314	8.59E-05	0.012403766	0.002166759	0.003998535	-0.003174242	0.004259923
G2001	-0.004490853	0.005729642	0.116706986	-0.006095376	0.020539353	-0.027998595	0.009845902	0.011325896	0.005492559	0.01157257	0.001527199	0.004488076	-0.003766976	0.004993695
G2001	-0.003399082	0.005200471	0.118970969	-0.005872976	0.017039134	-0.027158998	0.00613488	0.018731621	0.00270104	0.009132279	0.002437079	0.0067957	-0.005907293	0.004510414
G2001	-0.00468905	0.003284721	0.123765961	-0.006771958	0.015350268	-0.023659766	0.011258809	0.020301285	0.000469267	0.015867395	0.005370177	0.005055683	-0.004514009	0.003643531
G2001	-0.005240453	0.002149241	0.130363022	-0.006090261	0.014725231	-0.021873146	0.014095511	0.014892252	0.001527865	0.016706462	0.00666177	0.004558452	-0.003142208	0.000334377
G2001	-0.004180716	0.003263201	0.13038411	-0.007072081	0.019486729	-0.025640714	0.010912739	0.017931896	0.000656293	0.012252858	0.002695235	0.003682437	-0.005222876	0.002860868
G2001	-0.004257031	0.00215052	0.124212994	-0.006030266	0.011464261	-0.021779345	0.014736752	0.016034582	0.003898943	0.012908629	0.005177278	0.003766165	-0.004568262	0.003632952
G2001	-0.005248953	0.000613161	0.11292099	-0.005972235	0.022117537	-0.035040479	0.015149535	0.014148281	-0.002694605	0.012132965	0.00072129	0.004030971	-0.005733457	0.002641695
G2001	-0.003898311	0.004779202	0.119558078	-0.006192168	0.015139214	-0.02474716	0.013469313	0.018191505	0.001376373	0.011386985	0.004809116	0.00529574	-0.005002137	0.003305106
G2001	-0.003461415	0.004146188	0.125801587	-0.007572361	0.013032634	-0.027138184	0.009369806	0.02126321	0.000999587	0.012335054	0.000220033	0.006511297	-0.00564997	0.003411352
G2001	-0.005479007	0.001201932	0.122765233	-0.006951243	0.010717371	-0.023188031	0.014586614	0.019842722	0.004931632	0.014647021	0.003156359	0.00601081	-0.002543748	0.001911689
G2001	-0.006111344	0.003086701	0.128766797	-0.005740517	0.020834208	-0.024376986	0.012839388	0.018254269	0.002096911	0.011350461	0.004576622	0.002823202	-0.003165468	-0.000700264
G2001	-0.003396066	0.005113471	0.123832509	-0.004741453	0.01032439	-0.031413351	0.013380701	0.014956851	0.003029194	0.009976352	0.004184052	0.005187714	-0.001610403	0.003937597
G2001	-0.003991634	0.002025654	0.108421886	-0.005716658	0.016555354	-0.027053037	0.010582792	0.010207241	0.002960244	0.013015577	0.004396852	0.005302812	-0.007468901	0.003451115
G2001	-0.005142876	0.002665514	0.111811082	-0.006711689	0.023833566	-0.030707084	0.007358229	0.014878312	0.004243074	0.012880647	0.001187271	0.003312861	-0.005975175	0.004804017
G2001	-0.00561729	0.001743145	0.133199093	-0.007256661	0.021331023	-0.025046891	0.010675788	0.017453297	0.001646788	0.01216295	0.000614773	0.003082067	-0.003483133	0.00288188
G2001	-0.005143567	0.003672066	0.132026366	-0.006973881	0.017758671	-0.026169074	0.013997624	0.015988667	0.00083509	0.014857281	0.00290281	0.00274883	-0.003973401	0.001905018
G2001	-0.0051248	0.001802358	0.118267538	-0.00688262	0.016811205	-0.02983332	0.013877874	0.01217724	0.001657446	0.015180674	0.005294073	0.005691118	-0.006342389	0.002647581
G2008	-0.004535676	0.002654522	0.123742628	-0.004889273	0.021526664	-0.024096078	0.010457272	0.014720982	0.001942311	0.009631831	0.002174228	0.002008167	-0.002833729	0.003878521
G2008	-0.004521448	-0.000137721	0.111272439	-0.005644371	0.019769524	-0.034242709	0.016052986	0.013322032	0.000392436	0.009257041	0.002415008	0.004422844	-0.005421098	0.003707356
G2008	-0.004614326	0.00244124	0.119705202	-0.003237377	0.013572907	-0.027299247	0.014372317	0.008910495	0.001010515	0.010027098	0.007493651	0.006808241	0.000499186	0.002605686
G2008	-0.004309143	0.000503927	0.112079425	-0.00256933	0.016943631	-0.015776876	0.011396598	0.01179023	0.002053728	0.013401967	0.003762066	0.000978665	0.000328627	0.004683213
G2008	-0.002480087	0.003479555	0.131087831	-0.00510207	0.008571185	-0.029538546	0.017219833	0.012443867	0.004516256	0.008230306	0.005406269	0.005153464	-0.002677075	0.005980598
G2008	-0.004562661	-0.001847512	0.125150941	-0.007224002	0.015405878	-0.027742579	0.014359727	0.017812011	-0.000878686	0.010616746	-0.000250287	0.00890162	-0.005553245	0.000855492
G2008	-0.005554517	0.004823817	0.118379556	-0.006825012	0.01728996	-0.027789328	0.010106236	0.013529528	0.006353388	0.014019959	0.000925789	0.004983627	-0.002022396	0.005805503
G2008	-0.001869659	0.006290993	0.126135266	-0.00485224	0.007747038	-0.027431224	0.013138043	0.011052921	0.003877925	0.008621212	0.00335018	0.00483628	-0.001548147	0.005642415
G2008	-0.004247821	0.001303855	0.129214671	-0.005504693	0.014201794	-0.022831847	0.015776254	0.012008473	0.001685801	0.009536036	0.001821067	0.004210453	-0.003598491	0.003109373
G2008	-0.006553045	0.004352216	0.114344319	-0.007020776	0.020332106	-0.025573462	0.008146326	0.012167853	0.007481568	0.015904776	0.001191911	0.005849038	-0.004033255	0.001977612
G2008	-0.002564198	0.003876852	0.121419935	-0.005309895	0.01327443	-0.02810889	0.004994537	0.01611889	0.005723821	0.005686343	0.006123453	0.007665427	-0.005464081	0.007957843
G2008	-0.005074964	0.003811108	0.118715827	-0.004726415	0.01997973	-0.027793166	0.010539133	0.014517128	0.001724195	0.01009567	0.002031995	0.003811991	-0.002260263	0.001802081
G2008	-0.002505015	0.003232729	0.121216852	-0.004426344	0.009176887	-0.030797765	0.018929759	0.013139589	0.002198213	0.010017357	0.00660335	0.003214959	-0.00137678	0.00413908
G2008	-0.003667451	0.002561163	0.110017868	-0.007216294	0.021866791	-0.027833853	0.007687053	0.01763813	-0.001770999	0.012918103	0.002477344	0.004462672	-0.008091199	0.002112612
G2008	-0.004733306	0.000532433	0.118882836	-0.007120431	0.016682909	-0.022323534	0.010789295	0.02249356	-0.000228455	0.013253815	0.00147713	0.003773246	-0.002702474	0.001079364
G2008	-0.003912235	0.002185119	0.124463144	-0.005862365	0.015302545	-0.026690959	0.014533326	0.017779212	-0.000652956	0.011696115	0.001502539	0.001744935	-0.00138313	0.000768544
G2008	-0.002046078	0.001370036	0.131734285	-0.004358561	0.008467098	-0.017150156	0.014645575	0.015697221	-0.001386618	0.011610369	0.006874394	0.002990096	-0.003980186	0.004433841
G2008	-0.003421965	0.003577812	0.129539866	-0.005343294	0.008054784	-0.033095181	0.020179604	0.010738131	0.004834877	0.010191551	0.005746457	0.003950746	-0.001861278	0.005729843
G2008	-0.002536564	0.003984748	0.122250515	-0.005511423	0.016801632	-0.021881943	0.010824063	0.015879968	-0.000391112	0.013145529	0.006834513	0.002884837	-0.006109035	0.002782423
G2008	-0.006803029	-1.25E-06	0.116015172	-0.006012162	0.02411361	-0.028542566	0.01410642	0.013742208	0.005099226	0.010709219	0.001372373	0.004499079	-0.000803225	0.00055917
G2009	-0.003389593	0.004038419	0.113218584	-0.006124614	0.019258797	-0.023411788	0.010130885	0.013358172	-0.003583248	0.014177684	0.009839777	0.006383337	-0.007684264	0.003235433
G2009	-0.004428823	5.19E-06	0.121849045	-0.005407861	0.018609766	-0.024526511	0.013243718	0.009581333	-0.000164732	0.011191171	0.01077921	0.005744072	-0.006956587	0.005241842
G2009	-0.003766441	0.000529299	0.125818549	-0.008317326	0.014287413	-0.024205469	0.013232396	0.017468257	-0.002828041	0.016950726	0.003072988	0.004525912	-0.007809676	0.004413289
G2009	-0.004532056	0.003287984	0.121286046	-0.005506741	0.017392433	-0.025973136	0.013179859	0.008164297	0.004829124	0.013595958	0.006094379	0.002080496	-0.004165552	0.006368603
G2009	-0.005530549	0.000327579	0.127002953	-0.008301462	0.021948858	-0.021594908	0.012620531	0.01723702	0.001841347	0.01296252	0.003549934	0.003237369	-0.007383706	0.001613559
G2009	-0.0042637	-0.000682428	0.12512124	-0.007105687	0.01445991	-0.028347468	0.01841318	0.016144872	0.002165356	0.013304899	0.001621088	0.00438566	-0.003799404	0.004528951
G2009	-0.003372777	0.003237798	0.126822976	-0.006942095	0.016355	-0.028451158	0.018815548	0.013086963	0.00073852	0.011993149	0.002822573	0.001447445	-0.004031263	0.002744244
G2009	-0.0040225	0.001785923	0.117072662	-0.00541825	0.015556687	-0.026229592	0.016256591	0.011052083	0.002204175	0.011400382	0.00488879	0.002918198	-0.006185748	0.00401499
G2009	-0.003505362	0.00111313	0.12185007	-0.005608886	0.0139309	-0.025896774	0.012817285	0.012791223	0.001167236	0.014203863	0.005695166	0.00399653	-0.006260721	0.005291205
G2009	-0.003846012	0.000638706	0.118658535	-0.007081728	0.015667886	-0.029919173	0.013981207	0.014333882	-0.000371746	0.012274817	0.003445582	0.006408944	-0.006495906	0.003681431
G2009	-0.003601325	0.002791656	0.113287207	-0.005478087	0.012729703	-0.028635398	0.010922701	0.012907851	0.00415366	0.013398015	0.00991933	0.003879434	-0.003886687	0.00768004
G2009	-0.001812559	0.005897363	0.117450902	-0.005757216	0.017317951	-0.022478679	0.009565528	0.011886382	-0.000352579	0.01093053	0.006488763	0.003196405	-0.004406391	0.005575543
G2009	-0.005084325	0.001211985	0.119217993	-0.005497509	0.016425597	-0.019483077	0.008066357	0.0177749	-0.001173699	0.016173109	0.00443365	0.004119938	-0.003105747	0.003110958
G2009	-0.004938151	0.002704504	0.124325871	-0.005959531	0.015868435	-0.019976124	0.012841202	0.015771639	0.003117052	0.015342227	0.003234074	0.001940366	-0.002347312	0.004110387
G2009	-0.004066362	-0.001174401	0.125704491	-0.006442065	0.017051179	-0.028986743	0.017162939	0.013279397	0.004213235	0.011081843	0.006849333	0.003872103	-0.005543505	0.002346349
G2009	-0.003392942	0.005468377	0.117529248	-0.006275297	0.012461742	-0.025706302	0.014475427	0.013183558	0.008469216	0.0108596	0.004789447	0.003131826	-0.000913292	0.005542609
G2009	-0.003550609	0.00382644	0.121777291	-0.005537168	0.012164458	-0.020999222	0.009016466	0.016929753	0.001091521	0.012733233	0.003805315	0.004611449	-0.002245401	0.002250713
G2009	-0.003504487	0.002982012	0.12491007	-0.005528098	0.01598066	-0.023731322	0.009248384	0.013327263	0.000922316	0.01268471	0.007918953	0.003404613	-0.005556518	0.005467618
G2009	-0.005890837	0.000515632	0.113506148	-0.005648653	0.014921609	-0.032841756	0.016672978	0.006366173	0.006117915	0.011955007	0.005137087	0.006505268	-0.002710429	0.002892043
G2009	-0.003640022	0.00366621	0.122948647	-0.00772012	0.01483701	-0.027446177	0.014844182	0.016761399	0.002141464	0.013061696	0.000946036	0.003597471	-0.005138267	0.002926738
G2009	-0.004639778	0.003481435	0.123324813	-0.006334134	0.016324733	-0.027937487	0.012034697	0.01819174	0.001517498	0.014482362	0.002906364	0.001336063	-0.001446848	0.002485556
G2009	-0.004108212	0.004462744	0.122091066	-0.007502638	0.013055781	-0.029616679	0.013018193	0.014174371	0.003754287	0.012651866	-0.000233491	0.006044817	-0.001709109	0.004553343
MARION	-0.002845282	0.005240003	0.114899063	-0.008721523	0.011094864	-0.030600511	0.013536932	0.010767972	0.007391764	0.010391218	0.00660738	0.002096894	-0.003935228	0.010998204
MARION	-0.003737721	0.005474152	0.119417196	-0.008758658	0.013510053	-0.034829473	0.012148263	0.015376604	0.008243602	0.010525511	0.001393458	0.004178882	-0.004250615	0.005600266
MARION	-0.002791643	0.00938001	0.136597434	-0.009748649	0.010076862	-0.028112356	0.022549856	0.013462364	0.008958966	0.006474347	-0.000528484	0.00611681	0.002484685	0.005168866
MARION	-0.003742981	0.00383704	0.133478443	-0.007598311	0.010503864	-0.031575284	0.019494438	0.017513193	0.005869423	0.011540927	0.001920868	0.005251437	0.002756162	0.006342728
MARION	-0.003856817	0.006350528	0.130716516	-0.008636306	0.014798267	-0.027631086	0.021590777	0.015750165	0.005093432	0.008172622	0.000267242	0.005808424	0.001370741	0.00505727
MARION	-0.003500893	0.004724013	0.127253035	-0.009089586	0.012792272	-0.031510221	0.011703555	0.017663992	0.00685818	0.010138441	0.001230175	0.003776968	-0.003495371	0.005327604
MARION	-0.003322387	0.007389483	0.12245348	-0.008200852	0.015337738	-0.038339424	0.012690919	0.017824788	0.005317134	0.009748125	0.003481781	0.006529971	-0.003602205	0.005100995
MARION	-0.002023398	0.007745879	0.121231615	-0.007612167	0.010039686	-0.037841571	0.023600607	0.017082578	0.008496419	0.012490464	0.001426582	0.001547687	0.005575158	0.004425393
MARION	-0.003690089	0.009387303	0.114828168	-0.0069357	0.012925542	-0.041434709	0.013351292	0.011860965	0.011132258	0.003632445	0.004011902	0.00511733	-0.000375958	0.007920656
MARION	-0.004170984	0.00316073	0.126727418	-0.006530303	0.011495985	-0.032237955	0.015730974	0.014374773	0.005088718	0.011492556	0.003010748	0.005651665	-0.001762022	0.007106045
MARION	-0.002911915	0.006265959	0.143463569	-0.007555799	0.003237152	-0.035317843	0.018779785	0.013819428	0.006977501	0.008971743	0.000962893	0.006743397	-0.00132159	0.004835283
MARION	-0.005186862	0.005950801	0.131505172	-0.0077501	0.016909655	-0.035628428	0.016746134	0.015166565	0.004372973	0.011184185	-0.001005413	0.004270022	-0.001875257	0.006394615
MARION	-0.002637131	0.006169232	0.131859918	-0.006659553	0.01300167	-0.025019531	0.015086873	0.017241948	0.00720851	0.008377061	-0.00015406	0.000396543	0.001905305	0.004862052
MARION	-0.003897168	0.006865148	0.124025597	-0.008632192	0.00941318	-0.033810946	0.017570555	0.01440516	0.00749597	0.01129397	-0.00073822	0.006502202	0.001751146	0.005578579
MARION	-0.004879953	0.000735487	0.129104841	-0.005690111	0.02159902	-0.032687586	0.01652216	0.011347005	6.84E-05	0.011032528	0.00314063	0.000280551	-0.005117061	0.004050472
MARION	-0.001743857	0.007694847	0.117480434	-0.006402075	0.009472356	-0.035427112	0.017179747	0.01372386	0.006439613	0.006821724	0.003672391	0.003774522	-0.000572961	0.004203664
MARION	-0.002945727	0.009053923	0.12737041	-0.006034948	0.009146326	-0.031953081	0.013747289	0.011849748	0.008218384	0.010096345	0.001323182	0.004453679	0.001091012	0.006187169
MARION	-0.006184038	0.003524116	0.120652694	-0.009531941	0.021462099	-0.035378171	0.014453455	0.018648631	0.005264346	0.012450249	0.000821778	0.004736302	-0.002990579	0.004223008
MARION	-0.006277119	0.001843611	0.137361431	-0.007978405	0.021135934	-0.030795991	0.018927731	0.020319846	0.002962968	0.008716159	0.000439636	0.00254618	-0.000751047	0.000661948
MARION	-0.00198467	0.01099301	0.127085954	-0.007870614	0.011402242	-0.030082658	0.013589413	0.014475147	0.010044468	0.004635957	0.000388243	0.003851292	0.00176136	0.005155725
MARION	-0.005156699	0.00728589	0.125847898	-0.009318104	0.014503432	-0.035045582	0.014446593	0.015021994	0.005490073	0.012190666	0.001193225	0.007951588	0.000259549	0.008527048
MARION	-0.00428985	0.004679703	0.140210279	-0.008028088	0.016538828	-0.02744143	0.015551755	0.015289787	0.007172445	0.008053107	-0.003734385	0.00275318	-0.000824859	0.002165192
MARION	-0.001663715	0.008133415	0.133905857	-0.007706254	0.006592931	-0.027633412	0.017166254	0.017944485	0.0062933	0.006230506	0.00288644	0.006088537	0.000192635	0.003506346
MARION	-0.003200946	0.008052759	0.123761504	-0.007535305	0.013591635	-0.034591947	0.015245276	0.015327815	0.006182873	0.007994193	0.001336097	0.005721001	-0.000468711	0.004815459
MARION	-0.002613571	0.00580845	0.120216262	-0.007019271	0.013197276	-0.041162315	0.016228356	0.013655639	0.012087933	0.003427169	0.002137001	0.003247623	-0.000182266	0.00483533
MARION	-0.003585708	0.005717292	0.133422292	-0.009556794	0.014770972	-0.02537087	0.017180196	0.015417189	0.006764717	0.012739885	0.000646003	0.002662268	-0.002604394	0.006368484
MARION	-0.003070626	0.006684341	0.129422756	-0.005598317	0.011802627	-0.03297715	0.014546545	0.011760747	0.004054678	0.006380243	0.002566968	0.005467977	-0.001009081	0.005838494
MARION	-0.004498322	0.007496427	0.127069442	-0.00799116	0.011838427	-0.03736598	0.017304445	0.013439989	0.007395777	0.012695209	0.0018451	0.004080685	-0.000501068	0.005622055
MARION	-0.003284105	0.007240083	0.136849659	-0.007570174	0.010295348	-0.037535933	0.020628571	0.013657563	0.006093958	0.009165192	0.001399292	0.004298518	-0.000182704	0.005044421
MARION	-0.002150384	0.009959061	0.136571521	-0.00760761	0.008424297	-0.038345924	0.017372052	0.010456075	0.007259942	0.010086156	-0.001364379	0.003190574	-0.000313284	0.006347562
MARION	-0.00398033	0.002933738	0.132798303	-0.006058296	0.015044122	-0.03515678	0.015599763	0.013124322	0.002465041	0.014230804	0.00437935	0.000523662	-0.002436629	0.004233848
MARION	-0.005187369	0.005809971	0.139910553	-0.009651662	0.020604957	-0.034753592	0.017278151	0.019300999	0.007961253	0.011630462	-4.25E-05	0.00343411	0.00075995	0.003439912
MARION	-0.007250965	0.003589334	0.125436966	-0.007946012	0.017306653	-0.042470885	0.020983378	0.010875614	0.009108488	0.011158446	0.004655423	0.00459278	-0.001701178	0.006794682
MARION	-0.00547485	0.003045088	0.132205488	-0.007710307	0.014005212	-0.025368907	0.015121864	0.016009755	0.009692789	0.007606768	0.004075444	0.005651994	0.000694289	0.004894767
MARION	-0.001674926	0.006404578	0.122538199	-0.005681361	0.004801766	-0.030163519	0.016408017	0.014372297	0.006376946	0.009116248	0.004553138	0.001892482	0.000232055	0.007038751
MARION	-0.005028559	0.001125302	0.125361729	-0.008807969	0.014935097	-0.032355744	0.019619186	0.019084209	0.002890954	0.012042294	0.000799617	0.005552805	-0.000212469	0.004696063
MARION	-0.001983335	0.007112609	0.123081611	-0.007189158	0.008655555	-0.032324452	0.008389516	0.020264694	0.002991511	0.009340227	0.000326936	0.007230691	-0.001949685	0.004120456
MARION	-0.004459826	0.002293888	0.120065709	-0.00890362	0.013714703	-0.031228694	0.01635099	0.017708888	0.006079112	0.011951196	0.002728182	0.00395317	-0.00438806	0.006128604
MARION	-0.005157722	0.003878039	0.127302461	-0.007425486	0.015987781	-0.03235303	0.017694287	0.016028313	0.002669332	0.012391971	0.00211413	0.006310876	0.000252456	0.00505923
MARION	-0.004440526	0.003096416	0.120243205	-0.006473134	0.019292747	-0.033179615	0.013976008	0.014967845	0.00303442	0.013824856	0.001356503	0.002105216	-0.002083861	0.005180015
MARION	-0.003687217	0.006674082	0.12565949	-0.008008174	0.012888419	-0.040407136	0.019231821	0.013726941	0.00864354	0.007931412	0.000192253	0.003850345	-0.001253461	0.003358595
MARION	-0.003993248	0.007567362	0.122576706	-0.007379889	0.014883249	-0.033314953	0.020911647	0.017392883	0.005961611	0.008097084	-0.000596239	0.003666014	0.00053854	0.005893219
MARION	-0.004021725	0.004682805	0.124411311	-0.009084454	0.007029475	-0.030213094	0.016715928	0.011298302	0.010672795	0.007719106	0.001615302	0.005120155	-0.000487871	0.009100863
MARION	-0.003444155	0.004673573	0.128562494	-0.008206871	0.012403536	-0.03449702	0.01651579	0.015654757	0.008445657	0.010206389	-0.002452333	0.004462713	0.002726908	0.006139447
MARION	-0.003601098	0.005842646	0.1355663	-0.009507577	0.009186341	-0.038908657	0.023788477	0.013857486	0.006096084	0.010629807	0.001219463	0.004999073	-0.00285104	0.005486663
MARION	-0.007273124	0.003661004	0.124067924	-0.009215913	0.026283927	-0.030685217	0.017336617	0.015404474	0.005239908	0.011628009	0.000971705	0.003211757	-0.001432491	0.003208989
MARION	-0.004861409	0.004974337	0.117940268	-0.00672852	0.016198082	-0.039229076	0.018847225	0.014850083	0.004711715	0.009478503	0.003523149	0.004309552	-0.002261035	0.005318962
MARION	-0.001451868	0.005699471	0.116479947	-0.006336413	0.007723791	-0.033702354	0.01685817	0.014459963	0.00452323	0.0084021	-0.000515271	0.003565846	-0.000112062	0.006921264
MARION	-0.003253041	0.00594537	0.128146017	-0.008549198	0.016331855	-0.032866943	0.01346961	0.014999959	0.006913573	0.016762976	0.002442123	0.00143083	-0.002132987	0.007327353
MARION	-0.002228847	0.006850151	0.133041856	-0.006146448	0.004722215	-0.034027657	0.019658118	0.012275528	0.005599285	0.01161625	0.002721568	0.004800086	-0.000690766	0.004606799
MARION	-0.002185666	0.007934741	0.122424426	-0.006062654	0.004871627	-0.036496898	0.01415425	0.01277533	0.00855936	0.007356059	0.008100318	0.00270082	-0.000683864	0.008525681
MARION	-0.004834566	0.003874255	0.138524086	-0.008987728	0.015827186	-0.025595784	0.014820509	0.021498101	0.002363502	0.010132595	0.002699876	0.004632767	-0.002712637	0.003278088
MARION	-0.002232492	0.008498044	0.129955163	-0.006658635	0.008281184	-0.035253085	0.015012663	0.013507452	0.003003149	0.011209751	0.0041117	0.004886019	-0.001087126	0.005006312
MARION	-0.003774424	0.00778053	0.134948904	-0.009242132	0.018451366	-0.035752949	0.016467578	0.020673039	0.005525108	0.008743777	0.00090886	0.002829863	-0.000980256	0.002868824
MARION	-0.002602768	0.00647762	0.11814604	-0.006931437	0.011238948	-0.035132752	0.012863657	0.015137431	0.00401116	0.010613714	-6.42E-05	0.004519216	-0.00119286	0.004874973
MARION	-0.006031186	0.003440208	0.129906094	-0.007980023	0.017201457	-0.032844629	0.015758446	0.015707225	0.004086516	0.014016783	0.000124128	0.003520846	-0.002451059	0.003062461
MARION	-0.002474362	0.008636417	0.123140745	-0.007124565	0.008160701	-0.031096755	0.01425431	0.016167525	0.004929132	0.008513576	0.000138448	0.006799047	0.001267554	0.007566067
MARION	-0.002812071	0.00526061	0.126837065	-0.006452747	0.003975477	-0.036965772	0.020606529	0.011260984	0.008797706	0.007547247	0.006217927	0.003710471	-0.000368587	0.007875097
MARION	-0.003079795	0.007718863	0.106984271	-0.005350677	0.0066587	-0.034718877	0.010315356	0.010853559	0.007559612	0.006433527	0.006445213	0.006417739	-0.001866585	0.009777005
MARION	-0.002489644	0.007058613	0.132849217	-0.007337829	0.007382963	-0.039808844	0.021319732	0.012837421	0.006058149	0.009908031	-0.000202199	0.004966361	0.001788679	0.004300921
MARION	-0.006423296	0.000652262	0.128003869	-0.006725145	0.024440048	-0.033462139	0.015865921	0.015009503	0.003491657	0.010275873	0.00220886	0.00319233	-0.001106534	0.004017283
MARION	-0.003450249	0.004875622	0.113911169	-0.006052006	0.011531902	-0.030115801	0.016377291	0.015147405	0.008912607	0.013057434	0.002620602	0.001379115	0.000622229	0.005889254
MARION	-0.005733085	0.006008819	0.145123502	-0.009291622	0.013554897	-0.033104382	0.019760072	0.013317781	0.01000913	0.0117943	-0.000522171	0.004163012	-0.000707752	0.004162707
MARION	-0.002605012	0.007088412	0.130832478	-0.006275469	0.012533411	-0.030050615	0.011863777	0.015486107	0.006308369	0.006467222	0.002437888	0.004375824	-0.003370286	0.006741736
MARION	-0.003973138	0.007147684	0.13189242	-0.007262146	0.011149655	-0.030359867	0.014506221	0.016618175	0.006048762	0.011034769	0.001867665	0.004435251	-0.000957898	0.004588209
MARION	-0.003889704	0.005637143	0.125449051	-0.007385905	0.013739814	-0.029438903	0.013320505	0.017709356	0.005914214	0.00830001	0.000465608	0.006771247	-0.000332994	0.004265003
MARION	-0.001345893	0.007613474	0.130490683	-0.007357102	0.004220126	-0.031088423	0.017349938	0.013921653	0.006782281	0.010635719	0.002746276	0.002327058	-0.001504446	0.007857665
MARION	-0.003384041	0.008954155	0.1321707	-0.008368376	0.011655437	-0.030463011	0.010843393	0.015929378	0.007301689	0.010528122	0.003515356	0.005413018	-0.002220844	0.007528939
MARION	-0.002419123	0.00705799	0.129756545	-0.005454269	0.007744229	-0.036257929	0.018042088	0.01136832	0.005525681	0.012811481	0.00503362	0.003184852	-0.000566491	0.005191715
MARION	-0.0034534	0.007282326	0.141482823	-0.007698153	0.011569174	-0.029913437	0.01540265	0.013319436	0.004575402	0.01153407	0.001176229	0.005024706	-4.53E-05	0.007165454
MARION	-0.002415582	0.003924926	0.126133942	-0.005493854	0.007567987	-0.032954038	0.019169867	0.009514618	0.00611538	0.007390057	0.005788291	0.004093939	-0.002793994	0.006994097
MARION	-0.004323561	0.003270124	0.131774889	-0.007054206	0.016195165	-0.033587878	0.014247067	0.016021138	0.002165494	0.012847846	0.001820015	0.002876599	-0.004207688	0.002712863
MARION	-0.006646988	0.005071933	0.133749494	-0.009452303	0.020998451	-0.034404219	0.019803733	0.015994813	0.007690642	0.011817189	-0.000165366	0.001844308	0.001220552	0.004439761
MARION	-0.003166804	0.007115926	0.14015737	-0.007737637	0.014052821	-0.027767224	0.015236098	0.013737217	0.004809793	0.00880803	0.001043143	0.003825115	0.000462661	0.004715907
MARION	-0.004717979	0.005080735	0.122170651	-0.007129396	0.011950123	-0.03771601	0.01635923	0.014140833	0.007322433	0.010505282	0.000964561	0.005491057	-0.000704654	0.005202417
MARION	-0.005609513	0.004254044	0.121156387	-0.00808073	0.012383103	-0.028730144	0.015010181	0.020881237	0.007092444	0.01336327	0.003933406	0.007449666	0.000256271	0.005533452
MARION	-0.002760245	0.008754906	0.132777211	-0.007825338	0.013641912	-0.031127125	0.015944467	0.014819303	0.004605951	0.009368372	0.001352519	0.004342097	-0.00148257	0.00579499
MARION	-0.007218184	0.003173783	0.130196165	-0.005893277	0.021393914	-0.041147222	0.017075931	0.00908741	0.004941589	0.009644064	0.004251273	0.00629861	-0.001628513	0.006201903
MARION	-0.001954215	0.010083578	0.136132343	-0.008938654	0.003162328	-0.034981768	0.018880054	0.011630979	0.008196548	0.008981703	0.001232013	0.006926418	0.001105837	0.006240225
MARION	-0.00638294	0.00497113	0.129685905	-0.008263387	0.016483531	-0.034597989	0.015569597	0.017387593	0.006407682	0.015190726	-0.000275924	0.003241907	-0.000528547	0.004652002
MARION	-0.004075452	0.004472271	0.127400117	-0.009370273	0.008625294	-0.031046288	0.021043786	0.016807288	0.007197782	0.009034564	0.003107608	0.009625576	0.001284204	0.006915072
MARION	-0.00448434	0.006048186	0.127972317	-0.006168351	0.017802869	-0.037876445	0.014101568	0.005823383	0.007089435	0.008585785	0.004809012	0.00188058	-0.005937762	0.006385373
MARION	-0.003388403	0.004954036	0.118298438	-0.004931799	0.010628212	-0.034181686	0.01170835	0.006577315	0.007411749	0.007172585	0.007861056	0.001987489	-0.001533609	0.005357263
MARION	-0.004614009	0.007812417	0.143855862	-0.010976967	0.014868591	-0.033935894	0.017144997	0.022172153	0.004407215	0.01163233	1.05E-05	0.007106152	0.001945085	0.003345179
MARION	-0.002169761	0.005685127	0.12637851	-0.006639484	0.010468806	-0.03151863	0.015061876	0.018352486	0.003458795	0.011082947	0.002419411	0.001778889	-0.001873265	0.003401919
MARION	-0.005747203	0.002818431	0.132581312	-0.006992049	0.019322266	-0.037714925	0.021267489	0.01728435	0.004128496	0.009083635	0.004140987	0.003004883	-0.001501974	0.004207132
MARION	-0.003957073	0.006911386	0.130501636	-0.006172271	0.012120512	-0.032358737	0.016423235	0.012338264	0.007343838	0.0080263	0.005174548	0.004543315	0.003320406	0.008046755
MARION	-0.003988246	0.004159049	0.12429959	-0.007727296	0.017780453	-0.033877357	0.016510647	0.022831449	0.0053993	0.008102843	0.001460391	0.001635296	2.66E-05	0.001399538
MARION	-0.002959438	0.007652515	0.126868166	-0.00743067	0.008307076	-0.032317486	0.020317551	0.011362756	0.007527007	0.012715469	0.002834418	0.005405936	0.000128926	0.005673304
MARION	-0.004498222	0.003218995	0.125533402	-0.008473463	0.010655729	-0.038104391	0.020435941	0.015725008	0.00967368	0.010444962	-0.000408157	0.008206649	-0.000928054	-0.001980321
MARION	-0.004294074	0.004910154	0.134258785	-0.009374583	0.011831772	-0.032703766	0.02042235	0.020138943	0.0067825	0.009467428	0.001097875	0.005396146	0.001387388	0.003173415
MARION	-0.003968398	0.003147774	0.13932688	-0.006836788	0.012540268	-0.031235501	0.016316409	0.016178533	0.003967642	0.010324816	0.003014481	0.003589907	-0.001969791	0.007485346
