# Supplementary material for: Once upon Multivariate Analyses: When They Tell Several Stories about Biological Evolution
Source: PLoS One. 2015 Jul 20;10(7):e0132801. doi: 10.1371/journal.pone.0132801 (PMC4507858; doi:10.1371/journal.pone.0132801)
Supplement: S1 Script — See results in Fig 5. The procedure is the following: The initial groups is bootstrapped, with the condition that the variance of all shape variables should follow a similar uniform distribution. The resulting data set is analysed using PCA, bgPCA and CVA. The resulting configurations on the first four axes of each analysis were compared using a Protest, providing a Procrustes distance estimating how much the configurations differ. (R) [file pone.0132801.s002.R]

#
# Useful libraries to compute the simulations
#
library(ade4)
library(MASS)
library(vegan)
#
# Data sets loadings and 
#
reft7 <- read.table("ReFT7.txt", h=T)
moyennes <- colMeans(reft7)
etcom <- sqrt(mean(var(reft7)))
int <- read.table("souris.txt", h=T)
localite <- int$GP_3
#
# localities weights and statistics by localities
#
nbre <- as.numeric(summary(localite))
moyennes <- sapply(1:14, function(x) tapply(reft7[,x],localite,mean))
variances <- sapply(1:14, function(x) tapply(reft7[,x],localite,var))
#
# Common parameters: means and variance for simulations
#
moygeom <- function(x) (prod(x))^(1/14)
varcomgpe <- apply(variances,1,moygeom)
matecart <- diag(mean(varcomgpe),ncol=14,nrow=14)
#
# Preparing the results of simulations
#
datasim1 <- data.frame(matrix(0,nrow=432,ncol=14))
resACPT <- data.frame(matrix(0,nrow=18,ncol=999*4))
resACPB <- data.frame(matrix(0,nrow=18,ncol=999*4))
resLDA <- data.frame(matrix(0,nrow=18,ncol=999*4))
#
ssprotest <-data.frame(matrix(0,nrow=999,ncol=3)) 
names(ssprotest) <- c("ACPTACPB","ACPTLDA","ACPBLDA")
#
names(datasim1) <- names(reft7)
#
# Simulations and results Storage
#
numcolD <-seq(1,3996,by=2)
#
for (sim in 1:999){
	nbre <- as.numeric(summary(localite))
	fin <- cumsum(nbre)
	k <- 0
	numcolD <-seq(1,3996,by=4)
	deb <- c(1,fin[-18]+1)
	datasim1 <- data.frame(matrix(0,nrow=432,ncol=14))
	print(sim)
ref <- 0
for (i in 1:18){
ref <- ref+1
	for (k in deb[ref]:fin[ref]) datasim1[k,] <- mvrnorm(1, mu=moyennes[i,],Sigma=matecart)
}
#
acpT <- dudi.pca(datasim1, scale=FALSE, scannf=FALSE, nf=4)
resACPT[,numcolD[sim]] <- tapply(acpT$li[,1],localite,mean)
resACPT[,numcolD[sim]+1] <- tapply(acpT$li[,2],localite,mean) 
resACPT[,numcolD[sim]+2] <- tapply(acpT$li[,3],localite,mean) 
resACPT[,numcolD[sim]+3] <- tapply(acpT$li[,4],localite,mean) 
meanACPT <- cbind(tapply(acpT$li[,1],localite,mean),tapply(acpT$li[,2],localite,mean),tapply(acpT$li[,3],localite,mean),tapply(acpT$li[,4],localite,mean))
#
acpB <- bca(acpT,localite, scannf=FALSE, nf=4)
acpB$ratio
resACPB[,numcolD[sim]] <- acpB$li[,1]
resACPB[,numcolD[sim]+1] <- acpB$li[,2] 
resACPB[,numcolD[sim]+2] <- acpB$li[,3] 
resACPB[,numcolD[sim]+3] <- acpB$li[,4] 
#
ldasim <- lda(datasim1,localite)
indldasim <- as.matrix(datasim1) %*% ldasim$scaling
meanlda <- ldasim$means %*% ldasim$scaling
resLDA[,numcolD[sim]] <- meanlda[,1]
resLDA[,numcolD[sim]+1] <- meanlda[,2] 
resLDA[,numcolD[sim]+2] <- meanlda[,3] 
resLDA[,numcolD[sim]+3] <- meanlda[,4] 
#
ssprotest[sim,1] <- protest(meanACPT[,1:4],acpB$li[,1:4])$ss
ssprotest[sim,2] <- protest(meanACPT[,1:4],meanlda[,1:4])$ss
ssprotest[sim,3] <- protest(acpB$li[,1:4],meanlda[,1:4])$ss
}
#
# Results for the real dataset
#
acpTsouris <- dudi.pca(reft7, scale=FALSE, scannf=FALSE, nf=4)
acpBsouris <- bca(acpTsouris, localite, scannf=FALSE, nf=4)
resldaMD <- lda(reft7,localite)
#
meanACPTvrai <- cbind(tapply(acpTsouris$li[,1],localite,mean),tapply(acpTsouris$li[,2],localite,mean),tapply(acpTsouris$li[,3],localite,mean),tapply(acpTsouris$li[,4],localite,mean))
meanldavrai <- resldaMD$means %*% resldaMD$scaling[,1:4]
#
val1 <- protest(meanACPTvrai[,1:4],acpBsouris$li[,1:4])$ss
val2 <- protest(meanACPTvrai[,1:4],meanldavrai[,1:4])$ss
val3 <- protest(acpBsouris$li[,1:4],meanldavrai[,1:4])$ss
#
# Plotting the Protest 
#
grafprotest <- function (valsim, valobs, nclass = 10, coeff = 1, ...) 
{
    obs <- valobs
    sim <- valsim
    r0 <- c(sim, obs)
    l0 <- max(sim) - min(sim)
    w0 <- l0/(log(length(sim), base = 2) + 1)
    w0 <- w0 * coeff
    xlim0=c(0,0.4)
    h0 <- hist(sim, plot = FALSE, nclass = nclass)
    y0 <- max(h0$counts)
    hist(sim, plot = TRUE, nclass = nclass, xlim = xlim0, col = grey(0.8), 
        ...)
    lines(c(obs, obs), c(y0/2, 0), col="red2")
    points(obs, y0/2, pch = 18, cex = 2, col="red2")
    invisible()
}
par(mfrow=c(1,3))
grafprotest(ssprotest[,1],val1, main="PCA vs BgPCA",xlab="")
grafprotest(ssprotest[,2],val2, main="PCA vs LDA", xlab="Protest Distance")
grafprotest(ssprotest[,3],val3, main="BgPCA vs LDA",xlab="")
